# Supplementary material for: Identification of a novel immune-related transcriptional regulatory network in sarcopenia
Source: BMC Geriatr. 2023 Jul 31;23:463. doi: 10.1186/s12877-023-04152-1 (PMC10391869; doi:10.1186/s12877-023-04152-1)
Supplement: Supplementary file 1 — Additional file 1. Primers of DETFs and final DEGs. [file 12877_2023_4152_MOESM1_ESM.xlsx]

## Sheet: primer list
Gene	Forward primer	Reverse primer
TP73	CGGGCCATGCCTGTTTACA	TGTCCTTCGTTGAAGTCCCTC
PAX5	AAACCAAAGGTCGCCACAC	GTTGATGGAACTGACGCTAGG
BCL11A	ACAAACGGAAACAATGCAATGG	TTTCATCTCGATTGGTGAAGGG
TFAP2C	TCAGTCCCTGGAAGATTGTCG	CCAGTAACGAGGCATTTAAGCA
KRT10	TCCTACTTGGACAAAGTTCGGG	CCCCTGATGTGAGTTGCCA
SERPINA5	AAAGGCACCCAAGAGCAAGAC	AGGTAGTGATACTGATCCTCGC
ACTG2	TGCGTGTAGCACCTGAAGAG	ACAGCTTGAATGGCGACGTA
DSP	GCAGGATGTACTATTCTCGGC	CCTGGATGGTGTTCTGGTTCT
PERP	CTTCACCCTTCATGCCAACC	GCCAATCAGGATAATCGTGGCT
PKP1	TTTGCCGTCGGACCAAAAGAT	GAACCTCGATTGGAGTGGCTC
SFN	ACTTTTCCGTCTTCCACTACGA	ACAGTGTCAGGTTGTCTCGC
KRT1	GGTGCTTATATGACCAAGGTGG	ATGCTGTCCAGGTCGAGACT
KRT2	ACCTGCTGAACCAGGAAATTGA	TGACCTCGGCGATGATGCTA
