# Supplementary material for: Identification of a novel immune-related transcriptional regulatory network in sarcopenia
Source: BMC Geriatr. 2023 Jul 31;23:463. doi: 10.1186/s12877-023-04152-1 (PMC10391869; doi:10.1186/s12877-023-04152-1)
Supplement: Supplementary file 2 — Additional file 2. Results of DEGs. [file 12877_2023_4152_MOESM2_ESM.xlsx]

## Sheet: up
gene	logFC	logCPM	PValue	FDR
A2ML1	2.19394	-0.573005	7.0182e-05	0.04538
AADAC	1.93708	-3.60983	0.00541929	0.235315
AADACL2	3.03484	-2.4488	2.78966e-05	0.0301858
ABCA12	2.84091	-1.1853	1.06694e-05	0.0266987
ABCG4	-1.33428	-3.27029	0.00151921	0.1515
AC002480.1	-0.606805	-2.33117	0.0187271	0.376598
AC002504.1	-0.602261	-2.59957	0.00934895	0.28892
AC004231.1	1.10445	-3.7082	0.0287414	0.430958
AC004947.1	-0.647159	-1.93683	0.00298246	0.178467
AC005019.1	-1.03661	-3.41607	0.00929552	0.288768
AC005037.1	-0.696632	-2.75517	0.00699581	0.255787
AC005515.1	-0.625085	0.26955	0.00579821	0.239147
AC005962.1	0.599467	-2.41586	0.0216161	0.392693
AC006963.1	-0.924063	-3.51828	0.0201655	0.383791
AC006994.1	0.848178	-3.38087	0.0113548	0.308721
AC007040.2	0.911379	-3.32594	0.023718	0.408019
AC007378.1	0.693067	-1.82441	0.00370281	0.196756
AC007497.1	0.908342	-3.38614	0.0122248	0.31926
AC007529.1	1.10392	-3.48401	0.0257099	0.417783
AC008434.1	0.772484	-2.73818	0.0087882	0.284337
AC008514.1	-0.852472	-2.87671	0.0330376	0.452536
AC008556.1	0.739154	-1.69851	0.0386278	0.476616
AC008972.2	-0.58945	-2.67608	0.036797	0.467901
AC009159.4	0.855822	-3.37976	0.0249444	0.414055
AC009237.15	-0.677435	-2.84267	0.0156649	0.347408
AC009902.3	0.814734	-3.46617	0.0310507	0.440626
AC010271.2	-0.6913	-3.27539	0.0364871	0.467273
AC010884.1	-1.36101	-3.44092	0.00299703	0.178467
AC011487.2	-1.29884	-2.47374	0.000135406	0.0569192
AC011511.2	-0.936237	-2.81398	0.000930964	0.132886
AC013268.1	0.921396	-3.57278	0.0303776	0.438772
AC013275.1	-2.25817	0.15459	7.40324e-05	0.04538
AC015726.1	0.637347	-2.02591	0.00162817	0.154146
AC016571.1	0.78541	-2.22117	0.0254826	0.415347
AC016642.1	1.56849	-3.53303	0.00850034	0.28052
AC016717.2	-0.843127	-0.515147	0.0145806	0.337497
AC016877.1	1.01932	-3.45483	0.00549063	0.235638
AC017048.3	0.85341	-3.21894	0.0215324	0.392445
AC017067.1	0.601833	-2.07485	0.0159008	0.348142
AC017079.1	0.902039	-2.78991	0.00167048	0.155619
AC018647.1	0.647922	-2.14847	0.0100356	0.295776
AC018665.1	-0.97923	-3.66257	0.042314	0.497084
AC018766.1	0.589702	-2.52377	0.0276545	0.424721
AC019257.2	-1.43855	-3.73469	0.0178575	0.369313
AC020659.1	-0.66648	-0.592209	0.00235191	0.164638
AC021134.1	-0.663514	-2.99086	0.0434287	0.502025
AC021242.1	1.15012	-3.38835	0.0050597	0.227718
AC022069.1	0.721386	-2.69829	0.00608824	0.243856
AC022154.1	0.7966	-2.64633	0.0139968	0.335175
AC022167.3	0.870506	-3.22097	0.0366495	0.467901
AC024405.2	1.29498	-3.33611	0.0239168	0.408167
AC024581.1	1.16745	-3.56593	0.0229787	0.403082
AC025171.5	1.01254	-3.51689	0.0111339	0.307668
AC026341.1	0.769403	-3.26697	0.0420341	0.496354
AC026369.1	1.11986	-3.67213	0.0335835	0.456372
AC027801.1	0.715174	-1.78123	0.0020192	0.160116
AC027801.3	0.913199	-3.35291	0.0326435	0.449431
AC027808.2	0.685174	-2.3966	0.0018154	0.157236
AC051619.4	1.13385	-3.56933	0.0201198	0.38369
AC063976.1	1.00706	-3.54671	0.0135553	0.332533
AC068389.1	-0.960177	-3.56881	0.0266277	0.419831
AC068473.1	0.771674	-3.37955	0.0405714	0.489597
AC074351.1	-0.93901	-3.47828	0.0357483	0.463883
AC078852.2	0.620471	-2.46364	0.00863602	0.281919
AC078880.4	0.858854	-2.46664	0.0137746	0.333419
AC079160.1	-0.71502	-3.20262	0.0390191	0.479813
AC079336.7	1.07176	-3.02319	0.000349739	0.0942969
AC079781.3	0.758633	-2.74022	0.00821958	0.274992
AC083899.3	0.629091	-2.97194	0.0437937	0.503353
AC084759.2	0.899521	-2.89883	0.0269668	0.421495
AC087463.1	0.903032	-2.76626	0.00823494	0.274992
AC087627.1	0.639358	-3.16701	0.0412173	0.492984
AC090013.1	-0.851429	-3.69966	0.0498257	0.524349
AC090241.2	-0.732821	0.95969	3.77346e-05	0.0331758
AC091100.1	0.844168	-2.80014	0.00519378	0.231586
AC092170.1	-1.24149	-3.69996	0.00747499	0.264477
AC092349.1	0.705109	-3.12797	0.0164749	0.354038
AC092384.1	-0.600304	-2.37571	0.0212993	0.39187
AC092490.1	-1.12617	-1.94471	0.00577378	0.239147
AC092645.1	0.585423	-1.08476	0.000193386	0.0678457
AC093155.3	0.619013	-2.84541	0.0376144	0.471906
AC093311.1	-0.792945	-2.40242	0.00890837	0.285204
AC093627.3	-1.25389	-3.24578	0.000603985	0.110549
AC096649.2	-0.668288	-2.99127	0.019202	0.380025
AC096711.2	-0.855578	-3.39366	0.0308188	0.439625
AC098818.2	0.672443	-2.8542	0.0299498	0.437332
AC099329.2	0.714292	-2.84238	0.0276992	0.425111
AC099489.2	0.877167	-3.52616	0.0412792	0.493233
AC099518.1	1.06447	-3.07061	0.00302876	0.179989
AC099789.1	4.11132	-1.87677	2.16849e-05	0.0301858
AC100771.2	0.938806	-3.59824	0.0136207	0.332648
AC103808.2	1.09772	-3.57753	0.0121723	0.318417
AC104463.1	1.30791	-3.60818	0.0142927	0.336745
AC104619.3	0.728165	-2.30649	0.0382775	0.47494
AC106052.1	-0.76689	-3.07095	0.0102303	0.299394
AC106795.2	0.590747	-1.7889	0.0448917	0.504786
AC106864.1	-1.04725	-3.47983	0.00624793	0.246911
AC108134.2	-0.943227	-3.25757	0.00906294	0.28623
AC108136.1	-0.796259	-2.69489	0.0315024	0.442612
AC108142.1	0.846847	-3.1358	0.0340371	0.457009
AC108215.1	2.10178	-1.82761	0.0127433	0.32408
AC108865.2	1.31579	-3.57739	0.00136599	0.149691
AC110619.1	0.801502	-3.49331	0.0345765	0.459222
AC110772.2	0.993956	-3.47159	0.0238389	0.408167
AC112198.1	-0.721335	-2.65988	0.0109027	0.306699
AC113189.1	-0.630869	-1.34266	0.00680885	0.255015
AC113189.3	-0.721614	-1.32105	0.000650072	0.112008
AC113382.1	0.657228	-3.01455	0.019211	0.380025
AC114488.1	1.26035	-3.40109	0.00317227	0.182517
AC124798.1	0.758838	-2.67493	0.00930224	0.288768
AC133963.1	1.32884	-3.60852	0.0361494	0.464861
AC135178.4	-0.91669	-3.427	0.0223026	0.397204
AC137894.1	0.620467	-3.17211	0.0362915	0.466155
AC138207.2	0.772978	-2.84806	0.00559054	0.237267
AC138409.1	1.04606	-3.75221	0.0435621	0.50237
AC138466.1	1.00462	-3.70824	0.0442556	0.50402
AC138969.2	0.744639	1.19728	0.0126835	0.323659
AC139491.2	0.774136	-2.1305	0.0431947	0.500711
AC233296.1	0.992545	-3.42708	0.0258195	0.417919
AC234781.1	0.591132	-2.50857	0.0432862	0.501273
AC239860.1	0.679472	1.13473	0.00250235	0.168745
AC241377.3	2.45008	-3.46195	0.00284622	0.178006
AC245041.2	2.2493	-3.57415	0.00139259	0.149691
ACAN	1.08867	-0.594628	0.0168623	0.358928
ACER1	4.08199	-3.52355	5.51623e-06	0.0266987
ACPP	0.628525	-1.68713	0.0483549	0.520543
ACTG2	0.937061	1.55401	0.0449904	0.504992
AD001527.2	-0.774834	-3.06875	0.0100098	0.295776
ADAD2	-0.966035	-3.64088	0.0494874	0.523692
ADAM12	0.712005	-1.11863	0.0218817	0.394046
ADCY8	-0.82402	-1.87944	0.0294751	0.434354
ADGRB1	0.630245	-2.52641	0.0263272	0.419802
ADGRG5	-0.603606	-2.47613	0.0419199	0.496354
ADIPOQ	0.894741	4.37311	0.0105395	0.304162
ADIPOQ-AS1	1.44602	-2.72156	0.00346082	0.190142
AF038458.1	-0.653783	-2.76978	0.0254497	0.415347
AF129408.1	-0.740629	-2.99487	0.0132888	0.330168
AF186996.3	-0.65089	-2.11644	0.0192368	0.380025
AGAP10P	0.858458	-2.20398	0.0156516	0.347378
AGBL1-AS1	-0.920296	-3.42986	0.0164867	0.354038
AL021937.3	-0.758751	-2.10611	0.0118717	0.314265
AL024474.1	0.94449	-3.32878	0.00762602	0.267027
AL049840.3	0.683447	-3.22841	0.0439668	0.503956
AL079342.3	-0.620707	-2.24344	0.00564209	0.237267
AL096869.2	0.980253	-3.44309	0.0192754	0.380271
AL110292.1	0.771427	-2.25842	0.000253339	0.0819663
AL122017.1	0.863086	-2.35135	0.0014214	0.149691
AL122125.1	-0.594524	-3.04025	0.0370596	0.468834
AL133216.2	0.927747	-2.32612	0.000339954	0.0942969
AL135936.1	0.654907	-2.19402	0.0174054	0.365139
AL137783.1	0.776042	-2.83932	0.0103417	0.300839
AL139035.1	-0.763336	-3.37818	0.0445615	0.504786
AL139125.1	1.07047	-3.526	0.00647897	0.249292
AL157884.3	0.583656	-1.52309	0.00124049	0.148173
AL160286.1	0.987928	-2.7352	0.00123021	0.148026
AL161798.1	0.693328	-2.08133	0.044154	0.50402
AL353803.5	1.11947	-3.57553	0.0123424	0.321021
AL353898.1	-0.863662	-3.05336	0.00256968	0.170447
AL355482.1	0.891794	-2.68822	0.0185613	0.375677
AL355598.1	-0.696226	-2.75434	0.0115597	0.311256
AL356489.2	0.585018	-0.960279	0.00732915	0.261823
AL356753.1	0.688001	-2.47377	0.00785673	0.269153
AL357054.2	-0.960626	-3.60669	0.0227988	0.401714
AL358176.2	-0.928988	-3.2899	0.0190792	0.380025
AL365181.2	1.16584	-3.02145	0.000301371	0.0883735
AL365181.3	0.750478	-2.65957	0.017765	0.368909
AL365357.1	-0.795915	1.29872	0.0322707	0.447259
AL365436.1	0.775749	-2.4822	0.00252606	0.168745
AL391416.1	-0.907282	1.65422	0.000215727	0.0730437
AL450326.2	0.616846	-2.41418	0.00919994	0.287748
AL450327.1	0.81685	-3.3911	0.0207604	0.386585
AL512306.2	0.715267	-1.85171	0.00100944	0.137541
AL583834.1	-0.939578	-3.7102	0.0434266	0.502025
AL589745.1	1.06057	-3.49751	0.0102674	0.300109
AL590822.1	0.867222	-3.50666	0.0414487	0.493496
AL606970.1	-1.08177	-3.21426	0.00952033	0.291673
AL683842.1	0.627458	-1.86233	0.00684153	0.255015
AL845331.2	0.683071	-1.6435	0.0219526	0.39473
ALDH3B2	2.19206	-2.59822	0.0184343	0.37459
ALG1L10P	0.659306	-3.05477	0.0272291	0.423387
ALKAL2	0.940759	-2.52646	0.0203965	0.385027
ALOX12B	2.57578	-2.74112	0.00466555	0.219832
ALOXE3	2.43519	-2.92789	0.0130815	0.328583
ANGPT4	1.27119	-2.52385	0.00925628	0.288642
ANKRD18A	1.12963	-3.07347	0.00700217	0.255787
ANKRD18B	1.24676	-0.319761	0.000666672	0.112165
ANKRD33B	0.631397	3.67198	0.0165629	0.355412
ANO3	1.32222	-2.20079	0.00813824	0.274082
ANO9	0.926371	-2.0033	0.0385995	0.476616
ANXA9	1.34649	-2.85144	0.000469736	0.0999046
AP000720.2	1.29318	-3.58816	0.00901982	0.285487
AP001267.1	-0.658985	-2.11925	0.00573618	0.238809
AP003119.2	1.25925	-3.52724	0.0027469	0.176483
AP003174.1	-1.73089	-3.38826	0.0013148	0.149691
AP003465.1	-0.635833	-2.24849	0.00909436	0.2866
APLN	-0.773221	1.58496	0.014342	0.336745
AQP3	0.784729	0.490557	0.00599627	0.243183
AQP5	-2.6656	-2.6045	0.00271705	0.175039
ARG1	3.14109	-2.8766	9.87243e-05	0.0509918
ARHGAP27P2	0.769835	-3.29028	0.0194254	0.380792
ARHGAP40	2.02756	-2.87571	0.0028308	0.177651
ARHGEF35	0.950885	-2.54571	0.00802436	0.272016
ART4	0.752405	-0.99682	0.011226	0.307783
ASH2LP3	0.856322	-3.20686	0.0447613	0.504786
ASPRV1	0.979667	0.683504	3.46171e-05	0.0328408
ATG9B	1.31678	-3.13457	0.0200787	0.38369
ATP10B	1.92054	-2.44078	0.00549589	0.235638
ATP2C2	1.93362	-2.92303	0.00242451	0.166902
ATP6V1C2	0.769005	-0.972915	0.0266584	0.419831
B3GAT1	-0.639634	-2.3631	0.0192247	0.380025
B4GALNT3	0.843368	1.92852	0.00310268	0.18251
BCAP31P1	-0.70696	-0.883202	0.00191074	0.157948
BCL11A	0.881126	-1.98349	0.0343093	0.458334
BEND3P3	-1.71949	-3.57333	0.00978685	0.293797
BICDL1	0.86872	-2.02741	0.0292525	0.432827
BIRC5	-0.92907	-3.20941	0.0464695	0.512129
BPIFC	2.3196	-3.20115	0.00575848	0.239147
BRINP3	0.955665	-1.97944	0.000567811	0.107364
BSPRY	1.22088	-3.26656	0.0301328	0.438225
BTBD11	0.609896	-0.214721	0.0104449	0.302596
BTC	0.747916	-0.560409	0.00155581	0.153054
BUB1B	-0.773468	-3.00314	0.0229312	0.402735
BX546450.2	0.628066	-2.98792	0.0282514	0.428019
C17orf53	0.601728	-2.20098	0.0157213	0.347952
C1orf116	0.690956	-0.835665	0.0230537	0.403426
C1orf68	3.51249	-2.2529	0.000520022	0.102119
C2CD4A	-0.789566	-3.36387	0.0416988	0.495806
C2orf73	-2.22314	-2.45868	0.000863646	0.130303
C2orf91	1.00427	-3.67322	0.0352784	0.461528
C3orf52	1.12807	-0.538051	0.000615815	0.110812
C4orf51	1.36017	-3.68736	0.0230368	0.403372
C6orf132	0.607004	-0.326711	0.0257258	0.417783
C6orf223	-1.94434	-2.44767	0.00105153	0.139673
C7	0.830854	2.37361	0.0100535	0.296005
C9orf135	-1.02289	-2.6625	0.00774868	0.268127
CA12	0.849938	-0.404189	0.0259629	0.41838
CA5A	1.76512	-3.63785	0.0379765	0.473795
CACNA1E	0.966012	-0.254655	0.00989579	0.295241
CALB2	1.40651	-1.22535	0.00114124	0.143158
CALCB	-1.14599	-3.41322	0.00139844	0.149691
CALHM4	-1.04039	-2.98348	0.00168962	0.155619
CALML3	3.67143	-2.54061	0.000210041	0.071955
CALML5	3.35237	-0.560962	0.000726976	0.113811
CAMSAP3	1.10739	-2.33252	0.0249075	0.413973
CARD14	0.835382	-2.26606	0.00821544	0.274992
CASC18	1.0363	-3.38729	0.0149203	0.340223
CASP14	2.73872	-1.28523	0.00487385	0.224559
CCBE1	0.628116	-1.20172	0.00293066	0.178467
CCL2	-0.62171	0.222049	0.00268311	0.174786
CCL26	1.02966	-3.69702	0.020792	0.386616
CCR9	1.19639	-3.71683	0.0109648	0.307396
CD1A	1.33613	-3.64775	0.019844	0.383102
CD3G	-0.641178	-2.2559	0.0257935	0.417783
CD52	-0.739897	-1.27182	0.0140742	0.335922
CDCA8	0.585394	-2.67348	0.0428043	0.498335
CDH1	1.50775	-0.875391	0.0117392	0.313898
CDHR1	2.31745	-0.570165	0.00177058	0.157236
CDR1	0.802199	-3.13121	0.0349024	0.459766
CDSN	3.46758	-1.02844	0.000522536	0.102119
CEACAM6	-2.29156	-3.05272	0.00805191	0.272315
CENPM	0.866185	-2.86544	0.0143048	0.336745
CERS3	1.49033	-1.53361	4.87798e-05	0.0355105
CFAP45	0.621544	-2.78312	0.024665	0.411575
CFL1P5	0.653899	-2.99347	0.0206674	0.386447
CGA	-2.20385	-1.8899	0.0133637	0.330668
CHGB	-1.36515	-1.12957	0.00127348	0.148959
CHIT1	1.17088	-1.53261	0.00287492	0.178117
CHP2	2.47873	-2.83507	0.00328881	0.184522
CIDEA	1.10879	-0.493743	0.00404535	0.207024
CIDEC	1.04971	1.48396	0.00543821	0.235315
CKS1BP1	-1.62841	-3.6196	0.000673173	0.112165
CLDN1	1.06839	0.394835	0.00957154	0.292153
CLDN10	-1.4493	-2.88201	0.012016	0.315504
CLEC18B	0.763064	-2.0887	0.0208281	0.386795
CLEC2A	2.75386	-3.10578	0.00314066	0.18251
CLEC2L	-1.03621	-1.93761	0.000476429	0.0999046
CLEC4F	-0.596421	-1.34901	0.0414435	0.493496
CLEC4G	0.939833	-2.82595	0.00492085	0.22601
CLNK	-0.708579	-2.99955	0.0381869	0.47459
CNFN	2.39171	-3.24488	0.000300018	0.0883735
CNIH2	0.793599	-3.3963	0.0279973	0.426835
CNNM1	0.97514	-3.5551	0.0190109	0.380025
CNTNAP2	1.04962	-3.72146	0.0441027	0.504014
COL9A1	-0.725475	-2.83201	0.0136461	0.332648
CPA4	1.70739	-2.49949	0.000191752	0.0678457
CPLX4	0.951609	-3.47196	0.0205929	0.386121
CRB3	1.14267	-3.38469	0.0396801	0.483046
CRCT1	3.49727	-3.65548	0.000417965	0.0976039
CRTC3-AS1	0.928461	-3.04037	0.00240494	0.166652
CRYBG2	1.44872	-2.75781	0.00320956	0.182792
CSRP3-AS1	0.589439	-2.25072	0.0427018	0.498335
CST6	2.46026	-2.42569	2.69253e-05	0.0301858
CSTA	1.70666	-1.55128	7.90856e-05	0.04538
CTXN1	0.896595	-3.36771	0.0291215	0.432777
CTXN3	-0.617725	1.95462	0.0461423	0.511269
CWH43	1.88802	-2.73451	0.0112905	0.30819
CXADR	1.21967	-1.38387	0.0140508	0.335761
CXCL10	-0.739693	-1.85397	0.037937	0.473729
CXCL2	-0.960758	-0.444662	0.00196465	0.160116
CXCR6	0.599546	-2.44248	0.0480015	0.518324
CYP1A1	3.52693	-1.95574	1.35884e-07	0.00395681
CYP21A2	0.951321	-3.50528	0.0124838	0.321021
CYP26B1	0.758201	1.22225	0.000471049	0.0999046
CYP4F22	1.33105	-2.85991	0.00452834	0.218856
CYP4F26P	1.60506	-2.75892	0.000641433	0.111741
DAPL1	2.67224	-3.24348	0.002115	0.161061
DCD	-2.99154	1.02503	0.00218533	0.16192
DCDC2	-0.690176	-1.44149	0.0259496	0.41838
DCST1	0.894496	-3.43777	0.0340235	0.457009
DDX59-AS1	0.930346	-3.3984	0.0215416	0.392445
DEFB132	2.89722	-3.53994	0.00222768	0.162169
DEGS2	1.05115	-2.4407	0.00574079	0.238809
DLX5	1.32298	-3.37142	0.0182481	0.372584
DLX6-AS1	0.850128	-3.03827	0.0323317	0.447583
DMKN	2.75097	1.13496	0.000163064	0.0616659
DNAH9	0.60553	-2.32047	0.0468972	0.513577
DSC1	3.80767	1.19362	0.000168216	0.0627985
DSC3	2.36733	1.28124	0.00255525	0.169877
DSG1	3.43389	2.32052	0.000556524	0.106615
DSP	2.07332	3.6736	0.00070611	0.113141
DSPP	0.998158	-2.73723	0.0074928	0.264589
DUOX1	0.951835	-0.746028	0.00486641	0.224559
DUOXA1	1.05072	-2.00778	0.00626411	0.246911
DYNLL1P4	0.847974	-3.48485	0.0369549	0.468589
EGFEM1P	0.647414	-1.20744	0.0237021	0.408019
ELN-AS1	1.29649	-3.65279	0.0079026	0.270096
ELOCP21	1.37776	-3.63229	0.000977162	0.134905
ELOVL4	0.688367	-1.2869	0.0150383	0.341575
ENTPD8	1.17774	-2.59794	0.009387	0.289155
EP300-AS1	-0.837427	-2.79472	0.0106606	0.305236
EPHA5	0.82124	-2.53835	0.04457	0.504786
EPHX3	1.22486	-3.02557	0.00884117	0.285204
EPN3	1.21141	-3.54456	0.0402096	0.486441
EPPK1	1.45654	0.749348	0.00292178	0.178467
EPS8L1	0.973411	-1.43267	0.0144926	0.337254
ERBB3	0.676788	1.61756	0.00942772	0.289595
EREG	1.66561	-1.93572	0.00046496	0.0999046
ERICH3	0.646195	-3.03075	0.030553	0.439363
ESM1	-0.683498	-1.74495	0.0216595	0.392887
ESRP1	1.90838	-1.89919	0.0275076	0.423901
ESRP2	0.977144	-2.13563	0.0147768	0.338896
ETNPPL	-0.686787	-0.372727	0.00148095	0.150517
EVA1A	-0.929175	-1.3287	0.000127404	0.0569192
EVPL	1.31915	-0.405742	0.00101081	0.137541
EXPH5	0.955922	0.483478	0.0040056	0.207012
F11	-0.657746	-1.68326	0.0466567	0.512871
FAAP24	0.618829	-2.56678	0.0293651	0.433633
FAM157C	0.618289	-0.866803	0.0106474	0.305236
FAM184B	0.588238	2.68368	0.0203473	0.385027
FAM209B	-0.614236	-2.85731	0.0382813	0.47494
FAM30A	-0.953991	-3.13929	0.0297832	0.435807
FAM83C	2.11717	-3.09693	0.00798733	0.271563
FAM83G	0.709457	0.143915	0.00441949	0.216056
FAM83H	1.3794	-1.8732	0.00180064	0.157236
FAM86B1	0.768601	-2.53669	0.0136694	0.33268
FAM96AP2	-0.931555	-3.12286	0.00424586	0.212432
FANCI	0.902536	0.378725	0.00486338	0.224559
FASN	0.80904	4.1402	0.0124553	0.321021
FAT2	1.42802	0.272756	0.00359634	0.193354
FCER1A	-0.593881	-1.07641	0.0146921	0.338896
FCGBP	1.00731	-0.386787	0.00358753	0.193354
FCRL3	-0.757185	-2.60055	0.0339141	0.457009
FCRLB	-0.618933	-2.92625	0.0462443	0.511427
FER1L6	0.823395	-1.91699	0.000382175	0.0967701
FFAR4	0.738266	-2.5012	0.0246439	0.411575
FGFR2	1.01457	-0.817883	0.0155911	0.346564
FGFR3	1.3939	0.0544406	9.98157e-05	0.0509918
FLG	3.86631	3.80832	0.000137406	0.0569192
FLG2	4.03167	3.20079	7.98937e-05	0.04538
FOXN1	2.171	-3.32042	0.0199261	0.383171
FP325317.1	0.941447	-1.89071	0.0131947	0.329222
FRG2HP	3.26002	-3.20053	0.000121073	0.0559609
FSCN2	0.800599	-2.69525	0.00627319	0.246911
FXYD7	0.807871	-1.85476	0.00141489	0.149691
GABRP	-1.23768	-1.62567	0.047127	0.514931
GAL3ST3	-1.87058	-2.22397	3.49622e-05	0.0328408
GAPDHP69	-1.08306	1.07437	0.0254623	0.415347
GATA5	1.06345	-3.75612	0.0159492	0.348667
GDF7	0.791796	-0.342987	0.0175074	0.366235
GDPD2	1.72114	-3.57962	0.0158905	0.348142
GDPD4	1.34304	-3.14204	0.0221096	0.394732
GFAP	-1.09409	-3.13974	0.0288239	0.431726
GGT6	1.79913	-3.21031	0.024001	0.408394
GJB3	3.05699	-2.84015	0.000140739	0.0569192
GJB4	3.71177	-3.44982	3.87368e-05	0.0331758
GJB5	2.25282	-3.52912	0.0107574	0.306017
GLDN	0.652072	0.562509	0.0207512	0.386585
GLYAT	1.23143	-1.73156	0.000976591	0.134905
GPR20	0.607487	-2.28617	0.0198597	0.383102
GPR87	3.57514	-3.60302	0.000279719	0.0857384
GPRIN2	1.50311	-3.25217	0.0203609	0.385027
GRHL3	1.07175	-2.32826	0.0220888	0.394732
GRM7	0.971255	-3.33472	0.0189848	0.380025
GSDMA	1.43846	-2.52958	0.00581574	0.239201
GTF2IP7	0.693146	-3.0492	0.0447714	0.504786
GUCY2C	0.654684	-2.90673	0.0434882	0.502114
GYG2	1.11724	0.202028	0.00334458	0.18729
GZMK	-0.83716	-2.90354	0.00966958	0.292691
HAL	1.14867	-1.45833	0.00104017	0.139579
HAND2-AS1	0.64243	-1.90259	0.0463398	0.511512
HAP1	0.706844	-2.4833	0.0394294	0.481402
HCAR1	0.929231	-1.48796	0.00242388	0.166902
HCAR2	0.95508	-1.87981	0.0113959	0.309261
HES6	-0.608528	1.81538	0.00212123	0.161061
HGFAC	0.635067	-2.37459	0.00963548	0.292691
HHIPL2	0.952575	-3.41838	0.0186752	0.376145
HIF1A-AS1	-0.804517	-3.41437	0.0297607	0.435807
HIST1H2AL	-0.848604	-3.21856	0.0260377	0.418521
HIST1H3F	-1.01055	-2.80712	0.00181594	0.157236
HLA-DRB5	0.919581	2.4873	0.00481014	0.223392
HMGA2	1.11164	-3.45415	0.010709	0.306017
HMGA2-AS1	0.679041	-2.70003	0.0428191	0.498335
HNRNPA1P38	-0.862781	-3.44769	0.0328675	0.451235
HPDL	-0.78675	-2.04269	0.00149078	0.150729
HS3ST6	2.21195	-3.62845	0.0194798	0.380792
HSFY2	0.849986	-2.7983	0.00224087	0.162723
ID4	0.599552	1.22156	0.0194267	0.380792
IGFL2	1.60938	-3.52981	0.0065924	0.251591
IGHD	-1.33124	-3.22779	0.0210984	0.389825
IGHV4-34	1.18434	-3.53174	0.0254894	0.415347
IGHV4-59	1.19796	-3.41892	0.0369608	0.468589
IGKV1-27	1.35741	-3.69058	0.0423526	0.497084
IGKV3-20	1.09721	-1.88838	0.0259506	0.41838
IGLV1-40	1.52527	-3.61739	0.00298123	0.178467
IGLV1-44	-1.78943	-2.60913	0.0275137	0.423901
IL1RN	0.939912	-2.40723	0.0193546	0.380792
IL20RA	-1.0836	0.279622	0.00769842	0.267506
IL22RA1	1.10538	-2.6063	0.0115979	0.311256
IL36G	2.7661	-3.59911	0.00476035	0.221835
IL36RN	2.80947	-2.77199	0.00295215	0.178467
IL37	4.08986	-3.2919	1.64971e-05	0.0266987
IL6	-1.12033	-2.4914	0.040183	0.486321
INAVA	1.29534	-2.3813	0.023374	0.405886
INHBA-AS1	0.941054	-3.57015	0.0494151	0.523692
INKA2-AS1	-0.613191	-1.17351	0.00912437	0.286682
IQANK1	1.85186	-3.146	0.0268841	0.421265
IRF6	0.83826	-0.00868411	0.017617	0.36747
IRX6	0.584276	0.612558	0.0204421	0.385027
ITLN1	1.6414	-0.262256	0.0240824	0.408692
ITPRID1	-1.51038	-3.20958	0.0328035	0.450835
IVL	2.751	-3.21068	0.00505129	0.227698
KCNA1	1.16459	-1.61735	0.00643939	0.249292
KCNE2	0.787338	-2.59609	0.00210215	0.161061
KCNG1	1.55684	-3.74242	0.000656096	0.112165
KCNIP2-AS1	0.949711	-3.47597	0.0322253	0.447259
KCNJ3	0.819689	0.151927	0.00137377	0.149691
KCNK15	0.801157	-2.54479	0.018037	0.370253
KCNK5	-0.654253	-0.806639	0.0408976	0.490981
KIAA2012-AS1	0.778265	-3.2212	0.0276104	0.424491
KLB	0.962776	0.397393	0.0100185	0.295776
KLC3	1.07623	-2.81115	0.042016	0.496354
KLF4P1	-0.588553	-2.07861	0.0160432	0.34915
KLK11	1.65688	-2.67772	0.0393209	0.481101
KLK5	3.42198	-2.57274	0.000754905	0.116926
KLK7	3.0473	-2.05362	0.00185796	0.157236
KLRC3	-1.20547	-3.72804	0.0316062	0.443111
KPRP	4.03967	-1.80459	9.19545e-05	0.0495856
KRT1	2.7696	2.88599	0.00417821	0.211225
KRT10	2.33698	3.78408	9.07199e-06	0.0266987
KRT2	3.62986	3.34141	0.000296779	0.0883735
KRT23	1.59263	-1.42321	0.00277106	0.176565
KRT5	2.20531	1.6083	0.0198121	0.383102
KRT72	1.88433	-3.64279	0.00394827	0.205358
KRT73	1.59183	-2.98556	0.0206307	0.386447
KRT80	1.75857	-0.825337	0.00107913	0.139947
KRTAP19-3	1.5341	-3.45578	0.00455749	0.218994
KRTDAP	3.97785	-0.717885	0.000102928	0.0516752
LAD1	1.01107	1.6067	0.00185607	0.157236
LAMB4	1.00038	-1.19755	0.00888985	0.285204
LCE1A	3.6887	-3.19318	0.000359533	0.0960481
LCE1B	4.43984	-3.11839	3.05262e-05	0.0317462
LCE1C	4.62673	-2.67651	1.56626e-05	0.0266987
LCE1F	2.74841	-3.64825	0.00618547	0.246161
LCE2A	2.30415	-3.69225	0.0193851	0.380792
LCE2B	4.65541	-2.88436	1.43105e-05	0.0266987
LCE2C	4.32852	-3.32326	4.77857e-05	0.0355105
LEP	2.09384	1.22228	5.6012e-05	0.0397808
LGALS12	0.7404	-0.315622	0.0484231	0.520543
LGALS7	2.35942	-2.6905	0.00621775	0.246669
LGALS7B	3.23058	-2.07672	0.000413893	0.0976039
LINC00160	-1.22739	-3.74533	0.00730163	0.261199
LINC00578	1.00634	-3.25244	0.0220907	0.394732
LINC00616	0.912815	-2.77226	0.00296161	0.178467
LINC00659	-1.50338	-3.66455	0.00141141	0.149691
LINC00670	1.19713	-2.43402	0.00453209	0.218856
LINC01033	0.871202	-3.70555	0.0468875	0.513577
LINC01068	0.880045	-3.05938	0.00359734	0.193354
LINC01091	0.580611	4.23174	0.00276365	0.176483
LINC01219	0.730123	-1.30643	0.0194073	0.380792
LINC01428	-1.18283	-3.56105	0.0215506	0.392445
LINC01460	-0.604565	-1.4735	0.0217094	0.392887
LINC01699	1.59659	-2.99128	0.000140319	0.0569192
LINC01921	-0.6556	-0.986866	0.011966	0.315323
LINC01952	-0.944303	-3.44874	0.0264132	0.419831
LINC02205	0.701791	-3.16642	0.0399405	0.484595
LINC02227	1.44284	-3.74166	0.0196193	0.381852
LINC02245	1.05527	-3.46502	0.0192342	0.380025
LINC02298	1.02933	-3.0998	0.000682834	0.112165
LINC02388	0.580087	-2.0059	0.0438428	0.503353
LINC02421	0.603635	0.227339	0.00738199	0.263104
LINC02469	1.13676	-3.44471	0.00213313	0.161061
LINC02605	0.654728	-2.71427	0.0445025	0.504786
LINC02679	0.720538	-2.68178	0.0169083	0.359383
LINC02701	-1.10453	-3.74863	0.0497063	0.524349
LINC02785	-1.17174	-3.60142	0.0118209	0.314071
LIPG	-0.709632	-1.02331	0.041288	0.493233
LIPK	2.42215	-3.57069	0.0137067	0.33268
LIPM	1.91985	-3.4931	0.0141447	0.336745
LIPN	1.16181	-3.37797	0.0191732	0.380025
LNCTAM34A	0.676057	-2.8942	0.0342478	0.4583
LOR	3.59681	-1.74744	0.000379239	0.0967701
LOXHD1	-0.675984	-0.431823	0.00231057	0.164638
LRRC37A6P	-0.662348	-2.10216	0.00167554	0.155619
LRRC55	-0.595327	-1.34608	0.0380823	0.474099
LY6D	2.07377	-1.82063	0.000508724	0.102119
LY6G6C	3.28014	-3.01442	0.000175951	0.064044
LY6K	-0.624767	0.366528	0.00475285	0.221835
LYPD3	2.03717	-1.52851	0.0062917	0.246911
LYPD5	0.89221	-2.11933	0.00781775	0.268469
LYPD6B	1.74528	-3.04123	0.0217314	0.392943
MAB21L3	1.1748	-3.14404	0.00834721	0.276836
MAB21L4	2.25074	-3.16484	0.0149415	0.340441
MAGEC3	1.02604	-3.427	0.0214533	0.392399
MAL2	2.12642	-1.12816	3.79058e-05	0.0331758
MAPK15	0.627747	-2.77201	0.0266041	0.419831
MEP1B	1.22952	-3.18538	0.000899209	0.132243
MESTP4	0.706885	-3.08314	0.0252648	0.415073
METTL21C	1.66502	1.38793	0.00159056	0.153872
MFAP2	0.589236	-1.21618	0.00155582	0.153054
MFSD2A	1.34815	-2.12007	0.0171377	0.362933
MFSD6L	-1.35494	-3.35465	0.00319122	0.182564
MGST1	0.588045	2.00177	0.0111389	0.307668
MICOS10P2	-0.684961	-1.58812	0.00411757	0.209408
MIR1249	0.698587	-3.1435	0.0343202	0.458334
MIR181B2	-0.660731	-2.69637	0.015818	0.348142
MIR218-1	-1.06956	-3.74712	0.0330672	0.452536
MIR25	0.643586	-3.11007	0.0308789	0.439904
MIR3163	1.14722	-3.43255	0.00952578	0.291673
MIR3659HG	0.998233	-3.57425	0.030693	0.439625
MIR3666	0.889718	-3.41745	0.0121816	0.318417
MIR4440	0.589329	-2.11911	0.0200466	0.38369
MIR4441	0.874047	-2.25778	0.000258132	0.0820093
MIR583HG	0.68988	-2.55866	0.00689107	0.255015
MIR589	0.745635	-3.05198	0.0128804	0.324797
MIR944	0.601673	-1.32683	0.00974774	0.293531
MIRLET7A2	0.895571	-3.41667	0.0113015	0.30819
MKRN3	-1.07835	-0.950634	0.00200452	0.160116
MMP9	1.63999	-2.1053	0.00308448	0.182446
MOGAT1	-0.636324	-1.0376	0.00183305	0.157236
MPZ	-0.870651	0.110026	0.0244679	0.411244
MPZL3	0.687658	-0.866881	0.00978054	0.293797
MRGPRF-AS1	0.774218	-3.19785	0.0253686	0.415073
MRPS17P1	1.23683	-3.67282	0.00649524	0.249349
MTFP1	-0.610477	-2.23937	0.040608	0.489836
MTHFD2P5	0.942255	-3.42472	0.0163763	0.353754
MTND3P6	1.20112	-3.6496	0.0111499	0.307668
MT-TF	0.973729	-2.42067	0.00777968	0.268127
MT-TI	-0.731585	5.17199	3.32917e-07	0.00484711
MUC16	0.903092	-2.93962	0.00683834	0.255015
MUC19	0.719279	-1.49548	0.00602736	0.243427
MUCL1	-3.94715	-1.96731	0.00012876	0.0569192
MYBPH	-0.988035	2.7788	0.0426051	0.498177
MYH8	1.18435	6.14591	0.0215588	0.392445
MYL10	2.32462	-3.2713	0.00156535	0.153173
MYL6P4	0.812309	-2.83393	0.00247822	0.168317
NAGS	-0.693599	-2.77333	0.0164562	0.353905
NCCRP1	2.57869	-2.31692	0.00760639	0.267027
NCKAP5-IT1	0.815288	-3.34211	0.0157862	0.348142
NECAB1	1.26513	-2.92719	0.00999842	0.295776
NECTIN4	1.8085	-1.63189	0.0348055	0.45943
NELL1	1.39086	-2.79125	0.00297348	0.178467
NELL2	1.22195	-0.683522	0.00549319	0.235638
NIPAL4	1.97195	-3.13734	0.00321404	0.182792
NKAIN3-IT1	-0.582748	-1.8942	0.0401085	0.485824
NKPD1	1.90404	-3.34956	0.00110597	0.140632
NLRP10	3.28776	-3.69647	0.000259104	0.0820093
NMS	1.26896	-3.46316	0.0286422	0.430579
NOX1	1.78668	-3.67122	1.41653e-05	0.0266987
NPIPB2	0.630097	-1.15572	0.000137503	0.0569192
NPNT	0.600168	2.27666	0.00136684	0.149691
NRBF2P2	0.639636	-2.66646	0.0291693	0.432777
NRCAM	0.619696	-0.675575	0.0355906	0.462868
NRG1	0.778013	-2.60961	0.0489728	0.522742
NTN5	0.856005	-3.12446	0.00548057	0.235638
NUTM2G	-1.11453	-3.74515	0.038645	0.476622
NUTM2HP	-0.777237	-3.47537	0.0452165	0.505253
NWD2	2.05231	-3.43525	0.00504984	0.227698
NYAP2	-0.61459	1.33541	0.043484	0.502114
OR52B2	1.43194	-3.65384	0.00251028	0.168745
OR7E130P	-0.653276	-0.427241	0.00578256	0.239147
OR7E29P	-0.811734	0.9478	0.0014225	0.149691
OR7E31P	-0.942819	-3.48885	0.0182933	0.372584
OR7E93P	-0.750658	-0.536215	0.0115086	0.311029
OR7E97P	-0.815895	-3.19744	0.0244775	0.411244
OR9A1P	0.941012	-3.6502	0.0472074	0.51549
OTC	0.892263	-3.44602	0.0423264	0.497084
OVCH2	2.04702	-3.38796	0.00136255	0.149691
PAX1	-0.88466	-1.84944	0.00126046	0.148597
PAX5	-0.709234	-1.68699	0.008569	0.281309
PAX9	0.98587	-3.25564	0.0292339	0.432827
PCDH17	-0.670754	1.2293	0.00422505	0.212432
PCDHA11	0.689705	-2.83659	0.0143684	0.336745
PCDHA12	0.631312	-2.80644	0.0143871	0.336745
PCK1	0.736502	1.14088	0.0445769	0.504786
PDE3B	0.76642	2.04396	0.00408504	0.208323
PDE4DIPP1	1.86007	-0.362711	1.2105e-05	0.0266987
PDE8B	0.901471	-0.230124	0.00182208	0.157236
PERP	1.5714	2.09684	8.01689e-05	0.04538
PGLYRP3	1.94326	-3.63183	0.0254155	0.415073
PHACTR3	0.762868	-2.18072	0.0128554	0.324662
PIK3C2G	1.33221	-1.94858	0.019493	0.380792
PIP	-2.96643	-2.33843	0.002577	0.170545
PKD1L2	0.586021	0.761372	0.0191255	0.380025
PKD2L1	1.14581	-3.59862	0.0139878	0.335175
PKN2-AS1	0.867647	-3.29874	0.0346592	0.459222
PKP1	1.2148	2.14898	0.00226874	0.163523
PKP3	1.88694	-1.5201	0.000397099	0.0976039
PLA2G4D	2.24104	-3.25991	0.00651215	0.24951
PLAAT5	0.613369	-0.346614	0.0383868	0.475195
PLCH2	0.866501	-1.65048	0.0400343	0.485328
PLEKHG6	0.88216	-2.16863	0.0238004	0.408167
PLIN1	1.00529	4.49723	0.00146211	0.150517
PM20D1	-0.824371	-2.44086	0.0235095	0.406517
POF1B	3.15814	0.011686	1.541e-05	0.0266987
POM121B	0.851051	-2.34237	0.0215326	0.392445
POTEA	0.905659	-3.46512	0.0453372	0.50562
POU2F3	1.42747	-1.84836	0.0261784	0.4193
POU3F1	0.759734	-1.66177	0.0110058	0.307396
PPATP1	0.60172	-2.49905	0.0116084	0.311256
PRKAR2B	0.683447	2.54397	0.00449907	0.218347
PRPH	0.849755	-2.83708	0.0099063	0.295252
PRPS1P2	0.848459	-3.10847	0.00390226	0.204739
PRR15	1.08082	-3.46515	0.010795	0.306147
PRR32	0.690351	-2.30857	0.0420778	0.496354
PSAPL1	3.52788	-2.29861	0.000504467	0.102119
PTGER3	0.613253	0.925554	0.0148793	0.339921
PTK6	1.51639	-2.61069	0.00432704	0.214369
PTPRD-AS1	0.627472	-2.59982	0.037761	0.47293
PTPRF	0.67337	2.901	0.00750543	0.264589
PTPRZ1	0.959078	-1.04704	0.00517593	0.231518
RAB25	2.53447	-2.92071	0.000229576	0.0759662
RAB38	0.674003	-1.80745	0.0160951	0.349738
RAC3	0.653321	-2.56463	0.0266532	0.419831
RAP2CP1	-0.949105	-3.25693	0.0464751	0.512129
RBP4	1.27373	0.674791	0.0011842	0.145496
RD3L	-1.22178	-3.16712	0.00170195	0.155619
RDH12	1.88682	-3.01593	0.0185609	0.375677
REELD1	1.05674	-3.09635	0.0060519	0.243769
RGS22	0.664694	-0.993455	0.00202304	0.160116
RHOT1P2	-0.591293	-1.96859	0.00323335	0.183252
RIMS2	0.662153	-2.64758	0.0351019	0.460213
RN7SL202P	0.941748	-3.07	0.0031493	0.18251
RN7SL377P	0.601012	-2.77792	0.0290438	0.431934
RN7SL441P	-0.767191	-3.37396	0.0249339	0.414055
RN7SL65P	-0.786729	-2.54284	0.00135523	0.149691
RN7SL846P	0.619242	-2.39344	0.0123294	0.321021
RNASE7	1.18834	-3.17955	0.0284684	0.429136
RNF39	1.61967	-3.60022	0.0139305	0.334888
RNU2-7P	0.606045	-3.01278	0.0390758	0.480261
RNU6-249P	0.94814	-3.62787	0.0480428	0.518324
RNU6-431P	0.711606	-2.8684	0.0124574	0.321021
RNU6-59P	0.631698	-3.00335	0.048866	0.522335
RNU6-678P	-0.90001	-3.41224	0.0191313	0.380025
RNU6-951P	0.762181	-3.53554	0.038182	0.47459
RNU6-957P	-0.590759	-2.96323	0.0461913	0.511424
RNY4P36	0.681354	-2.9172	0.0272957	0.423387
RPEP3	0.590093	-2.22028	0.0127948	0.324539
RPL10P6	-2.25534	0.38598	5.04275e-06	0.0266987
RPL21P103	1.06671	-2.66117	0.000222786	0.0745668
RPL21P88	0.810866	-3.3695	0.0171978	0.363072
RPL39P28	0.685289	-1.22709	0.00438268	0.216056
RPL6P9	-1.08179	-3.74602	0.019404	0.380792
RPL7P26	0.588302	-3.07038	0.0415178	0.494057
RPRML	-1.40917	-2.888	0.00105526	0.139673
RPS26P45	1.11287	-3.60846	0.00638988	0.248925
RPS3AP32	0.836661	-3.04455	0.0201436	0.383791
RPS7P6	0.866978	-3.32376	0.0188851	0.379513
RPSAP70	0.618422	-2.52516	0.0349867	0.459766
RPTN	2.78986	-2.72501	0.00412069	0.209408
RSPH6A	1.18708	-3.42541	0.00141034	0.149691
RUFY4	1.26813	-3.74325	0.0104301	0.302503
S100A14	2.59901	-2.4574	0.000475218	0.0999046
S100A7	3.50326	-3.42291	0.000303491	0.0883735
SBK2	1.29241	-2.88786	0.0331925	0.453167
SBSN	3.22249	0.187105	0.00110353	0.140632
SCD	1.17884	5.39331	0.00883455	0.285204
SCDP1	1.08788	-0.875467	0.0312384	0.441976
SCEL	2.23473	-0.095196	0.0124182	0.321021
SCGB1B2P	-1.02911	-2.21141	0.0154487	0.344713
SCGB1D2	-0.787943	-0.473823	0.00440818	0.216056
SCGB2A2	-3.14947	-1.57667	0.00141006	0.149691
SCIN	0.808563	-1.3223	0.0127045	0.323659
SCN11A	1.29794	-0.803421	0.0014367	0.149691
SCN4B	-0.628598	3.70962	2.452e-05	0.0301858
SDC1	2.28322	-0.515318	0.000153719	0.0588968
SDR42E1	1.02246	-1.78479	0.00499784	0.227039
SDR9C7	0.600376	-1.12332	0.00555642	0.236685
SEC22B4P	-0.634172	-2.98813	0.0266075	0.419831
SEMA3B-AS1	-0.886304	-2.89717	0.00564223	0.237267
SEPTIN7P3	-0.856091	-1.88915	0.0443453	0.504411
SERPINA12	3.83882	-1.37921	0.000173178	0.0638324
SERPINA5	-0.730666	2.56567	0.00631505	0.246976
SERPINB12	3.18734	-2.88342	2.6451e-05	0.0301858
SERPINB13	3.10764	-2.97412	1.06244e-05	0.0266987
SERPINB2	2.88772	-3.11416	0.00340677	0.188325
SERPINB5	2.46139	-0.3743	0.010125	0.297381
SERPINB7	3.999	-2.07996	2.27167e-05	0.0301858
SERPINE1	0.623323	0.694689	0.014183	0.336745
SFN	2.0906	-0.821054	0.005663	0.237267
SFRP2	1.36224	1.97432	0.00162109	0.154146
SFTPD	0.89014	-3.24598	0.0264886	0.419831
SGPP2	2.08187	-3.11376	0.00631881	0.246976
SHOC1	0.959093	-3.47194	0.0302129	0.438351
SLC10A6	0.638827	-1.00193	0.00133338	0.149691
SLC15A1	1.89487	-2.88245	0.00130634	0.149691
SLC19A3	1.32471	0.239473	0.000588132	0.108391
SLC22A16	-1.04494	-3.75884	0.0491781	0.523692
SLC25A51P2	-0.758667	-3.40098	0.0315719	0.443111
SLC26A9	-1.69132	0.792343	0.000498301	0.102119
SLC28A3	2.18494	-3.13704	0.000193114	0.0678457
SLC38A1	-0.666509	4.80104	0.0221881	0.395649
SLC39A2	1.08262	-3.37889	0.0309173	0.439988
SLC6A15	0.956027	-2.65667	0.00431809	0.214369
SLC6A4	0.766022	-2.75183	0.00323918	0.183252
SLC7A10	1.36688	-1.99999	0.00200914	0.160116
SLC7A14	0.954353	-3.38471	0.0277383	0.425111
SLURP1	4.59875	-2.83866	1.65039e-05	0.0266987
SMG1P4	-0.804057	1.36034	0.0286603	0.430629
SMILR	-1.41851	-3.23682	0.00203775	0.160805
SMPD5	-0.62647	-2.62587	0.0133771	0.330668
SNCB	-0.795803	-1.68682	0.0344538	0.458918
SNORD115-1	1.09617	-3.49168	0.02239	0.398031
SNRPCP16	1.6597	-3.54167	0.00279887	0.17679
SNTG2-AS1	0.618992	-2.85882	0.0225076	0.398789
SNX18P7	1.20404	-2.22339	0.0111613	0.307668
SOST	2.88171	-3.28517	0.00487235	0.224559
SOX21	2.73559	-3.23733	0.00574061	0.238809
SOX21-AS1	1.45321	-3.39723	0.0102869	0.300109
SPINK5	2.22864	0.00822526	8.10385e-05	0.04538
SPOCK3	0.985899	-0.889874	0.0214903	0.392445
SPON1	1.18843	0.007929	0.00125811	0.148597
SPP1	1.63604	-2.02481	0.0233365	0.405886
SPRR1B	2.85997	-3.58439	0.00318412	0.182517
SPRR2E	3.71932	-2.64525	1.35496e-05	0.0266987
SPRR2G	4.20884	-2.98185	4.35141e-05	0.0351953
SPTBN2	1.37491	0.19843	0.0019294	0.158706
SPTBN5	-0.792679	0.862432	0.00182227	0.157236
ST14	0.742869	-1.75423	0.0284489	0.429136
STYK1	0.703065	-1.50584	0.00337774	0.188187
SULT2B1	1.62121	-3.13585	0.00673658	0.253768
SUSD5	0.597404	1.18299	0.00918526	0.287597
SYT8	2.05785	-3.48883	0.0176717	0.368348
TACSTD2	1.71829	-1.09373	0.00235628	0.164638
TARID	-0.653324	-1.52341	0.00365915	0.195506
TAS1R1	0.777195	-3.3511	0.0442191	0.50402
TBILA	1.12386	-2.15911	0.00247976	0.168317
TBXT	-1.15294	-3.45049	0.0135116	0.332296
TCTEX1D4	0.581307	-2.77011	0.0253982	0.415073
TEKT4	-1.07147	-3.7083	0.0340292	0.457009
TFAP2C	0.965544	-1.96258	0.028691	0.430646
TGM1	0.719632	-1.33417	0.00533157	0.234481
TGM3	2.6925	-2.31439	0.00170481	0.155619
TGM5	1.17143	-2.43615	0.0127665	0.324103
THEM5	2.09088	-3.27188	0.00295214	0.178467
TIMM8AP1	-0.958751	-3.15131	0.00516103	0.231518
TINCR	1.65722	-2.31292	4.35674e-05	0.0351953
TJP3	0.783756	-2.13221	0.0245456	0.411244
TMC5	1.01159	-3.21368	0.0342011	0.457912
TMEM132C	0.700098	0.582745	0.00892924	0.285204
TMEM156	-0.806701	-3.23458	0.0350783	0.46011
TMEM213	-1.79021	-3.59341	0.018496	0.37543
TMEM40	0.711723	-1.20978	0.000967442	0.134905
TMEM45A	1.62787	-0.0268679	2.79892e-05	0.0301858
TMEM92-AS1	0.824859	-3.23482	0.0454951	0.506411
TMPRSS11F	1.7489	-3.54176	0.0217912	0.393146
TMPRSS13	1.63878	-2.51368	0.00212802	0.161061
TNFRSF4	-0.807558	-0.674862	0.00068565	0.112165
TNNT2	1.04928	0.7751	0.0019773	0.160116
TNRC18P3	0.734202	-2.91689	0.019106	0.380025
TP53AIP1	1.09316	-3.03589	0.00697344	0.255787
TP73	0.871225	-3.35393	0.0475833	0.517393
TPPP3	0.650299	3.7189	0.00089605	0.132243
TRARG1	1.12729	1.33481	0.00119815	0.145801
TRBV24-1	-0.6906	-1.12246	0.0139605	0.334888
TRBV26	-0.94896	-3.02039	0.0250508	0.414699
TRG-AS1	-0.792389	-1.99338	0.000622288	0.111168
TRHDE-AS1	0.645105	1.07181	0.00763957	0.267027
TRIM29	1.85465	0.688889	0.00108517	0.139947
TSHR	-0.710639	-1.53687	0.00564781	0.237267
TSNAX-DISC1	0.844459	-3.40518	0.0199972	0.38369
TTC22	1.14709	-2.66269	0.0143834	0.336745
TTC6	-1.29995	-3.32499	0.0134258	0.331592
TUSC8	1.09832	-3.36851	0.00503786	0.227698
TXNDC2	0.969231	-3.65232	0.0451673	0.505253
U62317.3	-1.33667	-3.72195	0.00903194	0.28556
UBE2E2-AS1	1.32593	-3.72143	0.00862997	0.281919
UTS2R	-0.758735	-2.42912	0.018958	0.380025
WFDC5	3.03669	-2.99189	0.00201865	0.160116
WNT16	1.66524	-2.9049	0.00141948	0.149691
WNT3	0.670611	-1.85789	0.0292196	0.432827
XKRX	0.677284	-1.70267	0.0136943	0.33268
Z92544.1	-1.19011	-3.56021	0.00831756	0.276483
ZCCHC12	-1.02971	-3.6871	0.0202908	0.385027
ZIC4	0.640942	-1.27805	0.000913257	0.132257
ZNF32-AS1	0.824529	-3.31083	0.0303485	0.438569
ZNF648	0.798109	-2.21562	0.0274328	0.423774
ZNF732	0.66712	-3.04321	0.0350523	0.459977
ZNF98	0.794661	-3.01056	0.0153215	0.343636
