# Supplementary material for: Identification of a novel immune-related transcriptional regulatory network in sarcopenia
Source: BMC Geriatr. 2023 Jul 31;23:463. doi: 10.1186/s12877-023-04152-1 (PMC10391869; doi:10.1186/s12877-023-04152-1)
Supplement: Supplementary file 3 — Additional file 3. Functional enrichment analysis. [file 12877_2023_4152_MOESM3_ESM.xlsx]

## Sheet: BP
ID	Description	GeneRatio	BgRatio	pvalue	p.adjust	qvalue	geneID	Count
GO:0008544	epidermis development	71/436	477/18866	4.8467e-37	1.77098e-33	1.69073e-33	ACER1/KRT10/SERPINB13/ABCA12/SPRR2E/LCE2B/LCE1C/CST6/LCE1B/SPRR2G/LCE2C/CERS3/CSTA/FLG2/PERP/SPINK5/KRTDAP/FLG/DSC1/KRT2/CNFN/S100A7/LCE1A/PKP3/EREG/CYP26B1/C1orf68/CDSN/DSG1/DSP/CALML5/KLK5/EVPL/KRT80/WNT16/TGM3/KLK7/PKP1/DSC3/KRT23/SPRR1B/KRT72/EXPH5/RPTN/KRT1/KRTAP19-3/CASP14/IVL/TGM1/SFN/SOX21/AQP3/LCE1F/SULT2B1/GJB5/POU3F1/SCEL/TGM5/LIPK/LIPM/FGFR2/IRF6/LIPN/LCE2A/KRT5/FOXN1/KRT73/GRHL3/POU2…	71
GO:0043588	skin development	67/436	425/18866	1.55652e-36	2.84376e-33	2.71489e-33	ACER1/KRT10/SERPINB13/ABCA12/SPRR2E/LCE2B/LCE1C/LCE1B/ASPRV1/SPRR2G/LCE2C/CERS3/CSTA/FLG2/PERP/SPINK5/FLG/GJB3/DSC1/KRT2/CNFN/S100A7/LCE1A/PKP3/EREG/CYP26B1/CDSN/DSG1/DSP/KLK5/EVPL/KRT80/WNT16/TGM3/PKP1/DSC3/KRT23/SPRR1B/KRT72/EXPH5/RPTN/KRT1/KRTAP19-3/ALOX12B/CASP14/IVL/TGM1/SFN/SOX21/AQP3/LCE1F/CLDN1/POU3F1/SCEL/TGM5/ALOXE3/LIPK/LIPM/FGFR2/IRF6/LIPN/LCE2A/KRT5/FOXN1/KRT73/GRHL3/ST14	67
GO:0030216	keratinocyte differentiation	58/436	306/18866	3.50888e-36	4.27381e-33	4.08015e-33	ACER1/KRT10/SERPINB13/ABCA12/SPRR2E/LCE2B/LCE1C/LCE1B/SPRR2G/LCE2C/CERS3/CSTA/PERP/SPINK5/FLG/DSC1/KRT2/CNFN/S100A7/LCE1A/PKP3/EREG/CYP26B1/CDSN/DSG1/DSP/KLK5/EVPL/KRT80/WNT16/TGM3/PKP1/DSC3/KRT23/SPRR1B/KRT72/EXPH5/RPTN/KRT1/KRTAP19-3/CASP14/IVL/TGM1/SFN/AQP3/LCE1F/POU3F1/SCEL/TGM5/LIPK/LIPM/IRF6/LIPN/LCE2A/KRT5/FOXN1/KRT73/ST14	58
GO:0009913	epidermal cell differentiation	60/436	365/18866	9.05074e-34	8.26785e-31	7.8932e-31	ACER1/KRT10/SERPINB13/ABCA12/SPRR2E/LCE2B/LCE1C/LCE1B/SPRR2G/LCE2C/CERS3/CSTA/PERP/SPINK5/FLG/DSC1/KRT2/CNFN/S100A7/LCE1A/PKP3/EREG/CYP26B1/CDSN/DSG1/DSP/KLK5/EVPL/KRT80/WNT16/TGM3/PKP1/DSC3/KRT23/SPRR1B/KRT72/EXPH5/RPTN/KRT1/KRTAP19-3/CASP14/IVL/TGM1/SFN/AQP3/LCE1F/SULT2B1/POU3F1/SCEL/TGM5/LIPK/LIPM/IRF6/LIPN/LCE2A/KRT5/FOXN1/KRT73/ESRP1/ST14	60
GO:0031424	keratinization	47/436	225/18866	2.05347e-31	1.4709e-28	1.40425e-28	KRT10/ABCA12/SPRR2E/LCE2B/LCE1C/LCE1B/SPRR2G/LCE2C/CERS3/CSTA/PERP/SPINK5/FLG/DSC1/KRT2/CNFN/LCE1A/PKP3/CYP26B1/CDSN/DSG1/DSP/KLK5/EVPL/KRT80/TGM3/PKP1/DSC3/KRT23/SPRR1B/KRT72/RPTN/KRT1/KRTAP19-3/CASP14/IVL/TGM1/SFN/LCE1F/TGM5/LIPK/LIPM/LIPN/LCE2A/KRT5/KRT73/ST14	47
GO:0070268	cornification	36/436	113/18866	2.41527e-31	1.4709e-28	1.40425e-28	KRT10/SPRR2E/SPRR2G/CERS3/CSTA/PERP/SPINK5/FLG/DSC1/KRT2/LCE1A/PKP3/CYP26B1/CDSN/DSG1/DSP/KLK5/EVPL/KRT80/PKP1/DSC3/KRT23/SPRR1B/KRT72/RPTN/KRT1/CASP14/IVL/TGM1/TGM5/LIPK/LIPM/LIPN/KRT5/KRT73/ST14	36
GO:0018149	peptide cross-linking	14/436	34/18866	9.20695e-15	4.80603e-12	4.58824e-12	KRT10/SPRR2E/CSTA/FLG/KRT2/DSP/EVPL/TGM3/SPRR1B/KRT1/IVL/TGM1/TGM5/SPOCK3	14
GO:0033561	regulation of water loss via skin	11/436	28/18866	1.336e-11	6.10217e-09	5.82565e-09	ACER1/ABCA12/FLG2/FLG/CYP26B1/KRT1/ALOX12B/SFN/CLDN1/ALOXE3/GRHL3	11
GO:0061436	establishment of skin barrier	10/436	25/18866	9.403e-11	3.81762e-08	3.64463e-08	ABCA12/FLG2/FLG/CYP26B1/KRT1/ALOX12B/SFN/CLDN1/ALOXE3/GRHL3	10
GO:0050891	multicellular organismal water homeostasis	14/436	71/18866	7.30095e-10	2.66777e-07	2.54688e-07	ACER1/ABCA12/FLG2/FLG/CYP26B1/KRT1/PRKAR2B/ALOX12B/SFN/AQP3/CLDN1/ALOXE3/GRHL3/ADCY8	14
GO:0030104	water homeostasis	14/436	79/18866	3.18896e-09	1.05931e-06	1.01131e-06	ACER1/ABCA12/FLG2/FLG/CYP26B1/KRT1/PRKAR2B/ALOX12B/SFN/AQP3/CLDN1/ALOXE3/GRHL3/ADCY8	14
GO:0043616	keratinocyte proliferation	10/436	50/18866	1.76222e-07	5.36596e-05	5.1228e-05	SLURP1/KRT2/EREG/WNT16/EPPK1/TGM1/SFN/FGFR2/MIR181B2/IRF6	10
GO:0071300	cellular response to retinoic acid	10/436	67/18866	2.99683e-06	0.00084234	0.000804169	LEP/GJB3/CYP26B1/BRINP3/SLC6A4/PTK6/TBXT/FGFR2/WNT3/PCK1	10
GO:0019730	antimicrobial humoral response	14/436	137/18866	3.58996e-06	0.00093698	0.000894521	SPINK5/S100A7/KLK5/KLK7/CXCL2/WFDC5/DCD/IL36RN/ITLN1/PGLYRP3/IGKV3-20/SFTPD/RNASE7/CXCL10	14
GO:0032526	response to retinoic acid	12/436	108/18866	7.50617e-06	0.00172339	0.00164529	LEP/GJB3/CYP26B1/BRINP3/RBP4/SLC6A4/PTK6/AQP3/TBXT/FGFR2/WNT3/PCK1	12
GO:0098742	cell-cell adhesion via plasma-membrane adhesion molecules	20/436	277/18866	7.54631e-06	0.00172339	0.00164529	DSC1/LGALS7B/DSG1/CDHR1/DSC3/FAT2/PCDH17/PTPRF/CEACAM6/CLDN1/ADIPOQ/CDH1/CLDN10/CXADR/PCDHA11/PCDHA12/GATA5/IL1RN/MPZ/NECTIN4	20
GO:0006959	humoral immune response	24/436	377/18866	8.22951e-06	0.00176886	0.00168871	SPINK5/S100A7/KLK5/KLK7/CXCL2/WFDC5/DCD/CCL2/IL36RN/IGLV1-40/KRT1/PAX5/C7/IGHD/ITLN1/PGLYRP3/IGHV4-34/IGKV3-20/SFTPD/IGLV1-44/RNASE7/IGHV4-59/CXCL10/IL6	24
GO:0045104	intermediate filament cytoskeleton organization	8/436	50/18866	1.74939e-05	0.00355126	0.00339034	KRT2/DSP/EVPL/FAM83H/PKP1/EPPK1/PRPH/GFAP	8
GO:0045103	intermediate filament-based process	8/436	51/18866	2.0334e-05	0.00391055	0.00373335	KRT2/DSP/EVPL/FAM83H/PKP1/EPPK1/PRPH/GFAP	8
GO:0042742	defense response to bacterium	22/436	348/18866	2.17572e-05	0.00397505	0.00379492	SPINK5/NLRP10/S100A7/S100A14/KLK5/KLK7/WFDC5/DCD/DEFB132/GSDMA/IL22RA1/SERPINE1/MIR181B2/IGHD/PGLYRP3/IGHV4-34/IGKV3-20/ADGRB1/SFTPD/RNASE7/IGHV4-59/IL6	22
GO:0010951	negative regulation of endopeptidase activity	18/436	258/18866	3.38278e-05	0.00588604	0.00561931	SERPINB13/SERPINB7/SERPINB12/CST6/A2ML1/CSTA/SPINK5/SERPINA12/SFRP2/WFDC5/MMP9/SERPINB2/SFN/SERPINA5/SERPINB5/SERPINE1/SPOCK3/BIRC5	18
GO:0010839	negative regulation of keratinocyte proliferation	5/436	18/18866	4.30466e-05	0.00714965	0.00682567	SLURP1/EPPK1/SFN/FGFR2/MIR181B2	5
GO:0045682	regulation of epidermis development	10/436	91/18866	4.74366e-05	0.00753623	0.00719473	KRT10/SERPINB13/SPINK5/KRT2/CDSN/SFN/AQP3/SULT2B1/FOXN1/ESRP1	10
GO:1900424	regulation of defense response to bacterium	5/436	19/18866	5.73155e-05	0.00872628	0.00833085	SPINK5/NLRP10/KLK5/KLK7/MIR181B2	5
GO:0010466	negative regulation of peptidase activity	18/436	272/18866	6.73084e-05	0.0098378	0.00939201	SERPINB13/SERPINB7/SERPINB12/CST6/A2ML1/CSTA/SPINK5/SERPINA12/SFRP2/WFDC5/MMP9/SERPINB2/SFN/SERPINA5/SERPINB5/SERPINE1/SPOCK3/BIRC5	18
GO:0034113	heterotypic cell-cell adhesion	8/436	62/18866	8.65044e-05	0.0121572	0.0116063	PERP/DSP/CEACAM6/ADIPOQ/CXADR/IL1RN/GLDN/NRCAM	8
GO:0045216	cell-cell junction organization	15/436	210/18866	0.000116133	0.0156858	0.014975	POF1B/PERP/PKP3/DSG1/DSP/PKP1/CLDN1/CDH1/CLDN10/CXADR/INAVA/TJP3/CAMSAP3/NECTIN4/CRB3	15
GO:0003334	keratinocyte development	4/436	12/18866	0.000120198	0.0156858	0.014975	KRT2/CDSN/EXPH5/SFN	4
GO:0045109	intermediate filament organization	5/436	25/18866	0.000233586	0.0294318	0.0280982	KRT2/DSP/PKP1/EPPK1/GFAP	5
GO:0010837	regulation of keratinocyte proliferation	6/436	39/18866	0.000251572	0.0306415	0.029253	SLURP1/EPPK1/TGM1/SFN/FGFR2/MIR181B2	6
GO:0048732	gland development	23/436	443/18866	0.000279265	0.0329173	0.0314256	CYP1A1/ACER1/ARG1/PSAPL1/PAX1/ATP2C2/SERPINA5/CLDN1/SERPINB5/CDH1/FASN/APLN/ESRP2/FGFR2/GDF7/IRF6/ID4/FOXN1/WNT3/IL6/OTC/PCK1/NRG1	23
GO:0061844	antimicrobial humoral immune response mediated by antimicrobial peptide	8/436	75/18866	0.000332447	0.037289	0.0355992	SPINK5/S100A7/KLK5/KLK7/CXCL2/PGLYRP3/RNASE7/CXCL10	8
GO:0048640	negative regulation of developmental growth	10/436	115/18866	0.000336764	0.037289	0.0355992	FGFR3/RBP4/SFRP2/SLC6A4/CXADR/SPP1/WNT3/MIR25/BCL11A/TP73	10
GO:0050673	epithelial cell proliferation	23/436	453/18866	0.000382593	0.0411175	0.0392543	SLURP1/LEP/ARG1/KRT2/EREG/WNT16/SFRP2/TACSTD2/CCL2/EPPK1/TGM1/SFN/SGPP2/CLDN1/SERPINB5/APLN/ESRP2/FGFR2/MIR181B2/IRF6/DLX5/CCL26/IL6	23
GO:0001894	tissue homeostasis	16/436	261/18866	0.000399084	0.0412045	0.0393373	ABCA12/RBP4/CDHR1/PIP/KRT1/IL20RA/CLDN1/CXADR/MFSD2A/RDH12/SPP1/INAVA/TJP3/SFTPD/RAC3/IL6	16
GO:0019731	antibacterial humoral response	7/436	59/18866	0.000405955	0.0412045	0.0393373	SPINK5/KLK5/KLK7/WFDC5/IGKV3-20/SFTPD/RNASE7	7
GO:0016042	lipid catabolic process	19/436	343/18866	0.000424877	0.0419595	0.0400581	ACER1/LEP/CYP26B1/PLIN1/CIDEA/PDE3B/AADAC/PLA2G4D/ADIPOQ/HCAR2/LIPK/LIPM/MFSD2A/LIPN/SPP1/PLCH2/LIPG/PCK1/LGALS12	19
GO:0050829	defense response to Gram-negative bacterium	8/436	81/18866	0.000562024	0.054043	0.0515941	NLRP10/S100A7/DEFB132/IL22RA1/SERPINE1/ADGRB1/RNASE7/IL6	8
GO:0046467	membrane lipid biosynthetic process	11/436	147/18866	0.000627677	0.0572555	0.054661	ACER1/GAL3ST3/CERS3/CYP4F22/ALOX12B/DEGS2/SGPP2/CWH43/ALOXE3/ELOVL4/ALDH3B2	11
GO:0007584	response to nutrient	12/436	171/18866	0.00064244	0.0572555	0.054661	CYP1A1/LEP/ARG1/CYP26B1/SFRP2/SLC6A4/AQP3/ADIPOQ/SPP1/CXCL10/LIPG/OTC	12
GO:0030856	regulation of epithelial cell differentiation	12/436	171/18866	0.00064244	0.0572555	0.054661	SERPINB13/CDSN/MMP9/SFN/AQP3/SULT2B1/DSPP/ADIPOQ/SERPINE1/MIR181B2/FOXN1/ESRP1	12
GO:0038128	ERBB2 signaling pathway	5/436	32/18866	0.00077516	0.067439	0.064383	EREG/BTC/PTK6/ERBB3/NRG1	5
GO:0090026	positive regulation of monocyte chemotaxis	4/436	19/18866	0.000827799	0.0699074	0.0667396	S100A7/S100A14/SERPINE1/CXCL10	4
GO:0030148	sphingolipid biosynthetic process	9/436	107/18866	0.000841797	0.0699074	0.0667396	ACER1/CERS3/CYP4F22/ALOX12B/DEGS2/SGPP2/ALOXE3/ELOVL4/ALDH3B2	9
GO:0002548	monocyte chemotaxis	7/436	67/18866	0.000883568	0.0717458	0.0684946	S100A7/S100A14/CCL2/SERPINE1/CCL26/CXCL10/IL6	7
GO:0006525	arginine metabolic process	4/436	20/18866	0.001016	0.0807061	0.0770489	ARG1/ART4/NAGS/OTC	4
GO:0033273	response to vitamin	8/436	91/18866	0.00121602	0.0933817	0.0891501	CYP1A1/LEP/ARG1/CYP26B1/AQP3/SPP1/CXCL10/OTC	8
GO:0002934	desmosome organization	3/436	10/18866	0.00130336	0.0933817	0.0891501	PERP/PKP3/DSP	3
GO:0070091	glucagon secretion	3/436	10/18866	0.00130336	0.0933817	0.0891501	LEP/FFAR4/IL6	3
GO:0070092	regulation of glucagon secretion	3/436	10/18866	0.00130336	0.0933817	0.0891501	LEP/FFAR4/IL6	3
GO:1900426	positive regulation of defense response to bacterium	3/436	10/18866	0.00130336	0.0933817	0.0891501	NLRP10/KLK5/KLK7	3
GO:0045742	positive regulation of epidermal growth factor receptor signaling pathway	5/436	36/18866	0.00134535	0.094537	0.0902531	EREG/BTC/MMP9/PTK6/HAP1	5
GO:0051346	negative regulation of hydrolase activity	22/436	473/18866	0.0015877	0.109461	0.104501	SERPINB13/SERPINB7/SERPINB12/CST6/A2ML1/CSTA/SPINK5/SERPINA12/SFRP2/TNNT2/WFDC5/MMP9/SERPINB2/SFN/SERPINA5/SERPINB5/PHACTR3/SERPINE1/SPOCK3/CAMSAP3/SLC7A14/BIRC5	22
GO:1901186	positive regulation of ERBB signaling pathway	5/436	38/18866	0.00172484	0.112922	0.107805	EREG/BTC/MMP9/PTK6/HAP1	5
GO:0000050	urea cycle	3/436	11/18866	0.00176151	0.112922	0.107805	ARG1/NAGS/OTC	3
GO:0051024	positive regulation of immunoglobulin secretion	3/436	11/18866	0.00176151	0.112922	0.107805	TNFRSF4/RBP4/IL6	3
GO:0090557	establishment of endothelial intestinal barrier	3/436	11/18866	0.00176151	0.112922	0.107805	CLDN1/FASN/TJP3	3
GO:0007156	homophilic cell adhesion via plasma membrane adhesion molecules	11/436	168/18866	0.00186355	0.117404	0.112084	DSC1/DSG1/CDHR1/DSC3/FAT2/PCDH17/CEACAM6/CDH1/PCDHA11/PCDHA12/NECTIN4	11
GO:0050995	negative regulation of lipid catabolic process	4/436	24/18866	0.00207147	0.128291	0.122477	CIDEA/PDE3B/HCAR2/MFSD2A	4
GO:0030198	extracellular matrix organization	19/436	395/18866	0.00222852	0.131807	0.125834	NOX1/SPINK5/KLK5/NPNT/MFAP2/SFRP2/KLK7/MMP9/DSPP/LAMB4/MPZL3/SERPINB5/CDH1/COL9A1/SERPINE1/ACAN/ADAM12/SPP1/IL6	19
GO:0050678	regulation of epithelial cell proliferation	19/436	395/18866	0.00222852	0.131807	0.125834	SLURP1/LEP/ARG1/EREG/SFRP2/TACSTD2/CCL2/EPPK1/TGM1/SFN/SGPP2/CLDN1/SERPINB5/APLN/ESRP2/FGFR2/MIR181B2/DLX5/CCL26	19
GO:0043062	extracellular structure organization	19/436	396/18866	0.00229226	0.131807	0.125834	NOX1/SPINK5/KLK5/NPNT/MFAP2/SFRP2/KLK7/MMP9/DSPP/LAMB4/MPZL3/SERPINB5/CDH1/COL9A1/SERPINE1/ACAN/ADAM12/SPP1/IL6	19
GO:0045161	neuronal ion channel clustering	3/436	12/18866	0.00230861	0.131807	0.125834	GLDN/NRCAM/CNTNAP2	3
GO:0071468	cellular response to acidic pH	3/436	12/18866	0.00230861	0.131807	0.125834	NOX1/PKD2L1/PCK1	3
GO:0019933	cAMP-mediated signaling	12/436	199/18866	0.0023591	0.132618	0.126608	CALCB/PDE3B/PRKAR2B/TSHR/PTGER3/FFAR4/ADGRB1/ADCY8/RIMS2/CXCL10/ADGRG5/EPHA5	12
GO:0071677	positive regulation of mononuclear cell migration	4/436	25/18866	0.00242154	0.132716	0.126702	S100A7/S100A14/SERPINE1/CXCL10	4
GO:0050832	defense response to fungus	5/436	41/18866	0.00243348	0.132716	0.126702	ARG1/NLRP10/DCD/IL36RN/RNASE7	5
GO:0045861	negative regulation of proteolysis	18/436	369/18866	0.00247921	0.133221	0.127184	SERPINB13/SERPINB7/SERPINB12/CST6/A2ML1/CSTA/SPINK5/SERPINA12/SFRP2/WFDC5/MMP9/SERPINB2/SFN/SERPINA5/SERPINB5/SERPINE1/SPOCK3/BIRC5	18
GO:0050994	regulation of lipid catabolic process	6/436	60/18866	0.00256918	0.136055	0.12989	CIDEA/PDE3B/AADAC/HCAR2/MFSD2A/LGALS12	6
GO:0001960	negative regulation of cytokine-mediated signaling pathway	7/436	81/18866	0.00268225	0.138765	0.132477	ARG1/IL36RN/ADIPOQ/MIRLET7A2/IL1RN/DCST1/IL6	7
GO:0046621	negative regulation of organ growth	5/436	42/18866	0.00271077	0.138765	0.132477	RBP4/SLC6A4/CXADR/MIR25/TP73	5
GO:0042730	fibrinolysis	4/436	26/18866	0.00281023	0.138765	0.132477	SERPINB2/KRT1/SERPINE1/F11	4
GO:0071377	cellular response to glucagon stimulus	4/436	26/18866	0.00281023	0.138765	0.132477	ARG1/PRKAR2B/ADCY8/PCK1	4
GO:0090025	regulation of monocyte chemotaxis	4/436	26/18866	0.00281023	0.138765	0.132477	S100A7/S100A14/SERPINE1/CXCL10	4
GO:0019627	urea metabolic process	3/436	13/18866	0.00295006	0.141836	0.135408	ARG1/NAGS/OTC	3
GO:0071941	nitrogen cycle metabolic process	3/436	13/18866	0.00295006	0.141836	0.135408	ARG1/NAGS/OTC	3
GO:0045684	positive regulation of epidermis development	5/436	44/18866	0.00333285	0.158159	0.150992	KRT10/KRT2/SFN/SULT2B1/FOXN1	5
GO:0042476	odontogenesis	9/436	132/18866	0.0036021	0.168745	0.161098	PERP/SDC1/KLK5/AQP5/AQP3/DSPP/SERPINE1/FGFR2/PAX9	9
GO:0045604	regulation of epidermal cell differentiation	6/436	65/18866	0.00384945	0.176419	0.168425	SERPINB13/CDSN/SFN/AQP3/SULT2B1/ESRP1	6
GO:0006643	membrane lipid metabolic process	12/436	212/18866	0.00394513	0.176419	0.168425	ACER1/GAL3ST3/CERS3/PSAPL1/CYP4F22/ALOX12B/DEGS2/SGPP2/CWH43/ALOXE3/ELOVL4/ALDH3B2	12
GO:0002920	regulation of humoral immune response	9/436	134/18866	0.00397896	0.176419	0.168425	SPINK5/KLK5/KLK7/IGLV1-40/C7/IGHV4-34/IGKV3-20/IGLV1-44/IGHV4-59	9
GO:0002237	response to molecule of bacterial origin	17/436	356/18866	0.00400096	0.176419	0.168425	CYP1A1/IL37/ARG1/S100A7/S100A14/CXCL2/CCL2/IL36RN/IL36G/CLDN1/MGST1/SERPINE1/FGFR2/INAVA/CXCL10/IL6/PCK1	17
GO:0060761	negative regulation of response to cytokine stimulus	7/436	87/18866	0.00400734	0.176419	0.168425	ARG1/IL36RN/ADIPOQ/MIRLET7A2/IL1RN/DCST1/IL6	7
GO:0045669	positive regulation of osteoblast differentiation	6/436	66/18866	0.0041537	0.180686	0.172498	NPNT/SFRP2/NELL1/GDPD2/FFAR4/IL6	6
GO:0042551	neuron maturation	5/436	47/18866	0.00444941	0.191272	0.182605	GLDN/RAC3/BCL11A/NRCAM/CNTNAP2	5
GO:0006665	sphingolipid metabolic process	10/436	163/18866	0.00469437	0.199456	0.190418	ACER1/CERS3/PSAPL1/CYP4F22/ALOX12B/DEGS2/SGPP2/ALOXE3/ELOVL4/ALDH3B2	10
GO:0019932	second-messenger-mediated signaling	20/436	456/18866	0.00490144	0.20586	0.196532	CALML3/CALML5/CALCB/CHP2/PDE3B/PRKAR2B/TSHR/ERBB3/CCR9/PTGER3/FFAR4/ADGRB1/ADCY8/RIMS2/CXCL10/HAP1/ADGRG5/EPHA5/CXCR6/NRG1	20
GO:0032496	response to lipopolysaccharide	16/436	334/18866	0.00500167	0.207683	0.198272	CYP1A1/IL37/ARG1/S100A7/S100A14/CXCL2/CCL2/IL36RN/IL36G/CLDN1/MGST1/SERPINE1/FGFR2/CXCL10/IL6/PCK1	16
GO:0002064	epithelial cell development	12/436	221/18866	0.00547696	0.217919	0.208044	POF1B/SDC1/RAB25/KRT2/CDSN/EXPH5/SFN/CLDN1/ADIPOQ/FASN/TJP3/ST14	12
GO:0050710	negative regulation of cytokine secretion	3/436	16/18866	0.00548675	0.217919	0.208044	TNFRSF4/CIDEA/FFAR4	3
GO:0070886	positive regulation of calcineurin-NFAT signaling cascade	3/436	16/18866	0.00548675	0.217919	0.208044	CHP2/ERBB3/NRG1	3
GO:0106058	positive regulation of calcineurin-mediated signaling	3/436	16/18866	0.00548675	0.217919	0.208044	CHP2/ERBB3/NRG1	3
GO:0009636	response to toxic substance	13/436	250/18866	0.00561867	0.220759	0.210756	CYP1A1/ARG1/SDC1/GLYAT/LOXHD1/SLC6A4/DUOX1/CLDN1/MGST1/CDH1/RDH12/GUCY2C/TXNDC2	13
GO:0050731	positive regulation of peptidyl-tyrosine phosphorylation	11/436	195/18866	0.00580849	0.22579	0.215558	LEP/FGFR3/EREG/BTC/PTK6/ANGPT4/ERBB3/ADIPOQ/ALKAL2/IL6/NRG1	11
GO:0019935	cyclic-nucleotide-mediated signaling	12/436	224/18866	0.00608138	0.231089	0.220617	CALCB/PDE3B/PRKAR2B/TSHR/PTGER3/FFAR4/ADGRB1/ADCY8/RIMS2/CXCL10/ADGRG5/EPHA5	12
GO:0060349	bone morphogenesis	7/436	94/18866	0.00612192	0.231089	0.220617	FGFR3/CYP26B1/PAX1/SFRP2/TBXT/FGFR2/DLX5	7
GO:0052548	regulation of endopeptidase activity	19/436	434/18866	0.00613455	0.231089	0.220617	SERPINB13/SERPINB7/SERPINB12/CST6/A2ML1/CSTA/PERP/SPINK5/SERPINA12/SFRP2/WFDC5/MMP9/SERPINB2/SFN/SERPINA5/SERPINB5/SERPINE1/SPOCK3/BIRC5	19
GO:0002700	regulation of production of molecular mediator of immune response	9/436	144/18866	0.00634788	0.236685	0.22596	SPINK5/ARG1/TNFRSF4/KLK5/RBP4/KLK7/FCRL3/CLNK/IL6	9
GO:0050665	hydrogen peroxide biosynthetic process	3/436	17/18866	0.0065495	0.239319	0.228474	CYP1A1/DUOX1/DUOXA1	3
GO:0090185	negative regulation of kidney development	3/436	17/18866	0.0065495	0.239319	0.228474	TACSTD2/MMP9/ADIPOQ	3
GO:0002697	regulation of immune effector process	20/436	470/18866	0.00677913	0.245257	0.234143	LEP/SPINK5/ARG1/TNFRSF4/KLK5/RBP4/KLK7/IGLV1-40/CLEC4G/C7/CD1A/PGLYRP3/IGHV4-34/IGKV3-20/IGLV1-44/FCRL3/IGHV4-59/CLNK/IL6/PCK1	20
GO:0071674	mononuclear cell migration	7/436	97/18866	0.00724637	0.259591	0.247827	S100A7/S100A14/CCL2/SERPINE1/CCL26/CXCL10/IL6	7
GO:0035633	maintenance of blood-brain barrier	4/436	34/18866	0.00754095	0.262035	0.250161	CLDN1/MFSD2A/TJP3/IL6	4
GO:0055022	negative regulation of cardiac muscle tissue growth	4/436	34/18866	0.00754095	0.262035	0.250161	RBP4/CXADR/MIR25/TP73	4
GO:0061117	negative regulation of heart growth	4/436	34/18866	0.00754095	0.262035	0.250161	RBP4/CXADR/MIR25/TP73	4
GO:0001649	osteoblast differentiation	12/436	231/18866	0.00769776	0.262035	0.250161	NPNT/SFRP2/NELL1/FASN/FGFR2/GDPD2/DLX5/ID4/SPP1/FFAR4/WNT3/IL6	12
GO:0051023	regulation of immunoglobulin secretion	3/436	18/18866	0.00772628	0.262035	0.250161	TNFRSF4/RBP4/IL6	3
GO:0030858	positive regulation of epithelial cell differentiation	6/436	75/18866	0.00774488	0.262035	0.250161	SFN/SULT2B1/ADIPOQ/SERPINE1/MIR181B2/FOXN1	6
GO:0009620	response to fungus	5/436	54/18866	0.00804578	0.269718	0.257496	ARG1/NLRP10/DCD/IL36RN/RNASE7	5
GO:0048638	regulation of developmental growth	16/436	353/18866	0.0083389	0.277003	0.264451	LEP/FGFR3/RBP4/SFRP2/EPPK1/SLC6A4/CXADR/FGFR2/MFSD2A/SPP1/WNT3/MIR25/BCL11A/RIMS2/NRCAM/TP73	16
GO:0035637	multicellular organismal signaling	11/436	206/18866	0.00863241	0.28417	0.271293	SCN4B/DSP/KCNJ3/FXYD7/SCN11A/KCNE2/KCNA1/CXADR/KCNK15/NRCAM/CNTNAP2	11
GO:0033189	response to vitamin A	3/436	19/18866	0.00901974	0.291665	0.278448	CYP1A1/ARG1/CYP26B1	3
GO:0051546	keratinocyte migration	3/436	19/18866	0.00901974	0.291665	0.278448	KRT2/EPPK1/MMP9	3
GO:0033762	response to glucagon	4/436	36/18866	0.00923867	0.296124	0.282705	ARG1/PRKAR2B/ADCY8/PCK1	4
GO:0055024	regulation of cardiac muscle tissue development	7/436	102/18866	0.00945032	0.300274	0.286667	RBP4/ERBB3/CXADR/FGFR2/MIR25/TP73/NRG1	7
GO:0034765	regulation of ion transmembrane transport	20/436	489/18866	0.0102286	0.322201	0.307601	NOX1/SCN4B/KCNG1/KCNJ3/FXYD7/SCN11A/METTL21C/KCNE2/CCL2/MMP9/KCNA1/CACNA1E/KCNK15/PM20D1/CNIH2/CXCL10/LRRC55/ANO9/HAP1/KCNK5	20
GO:0019216	regulation of lipid metabolic process	18/436	431/18866	0.0118435	0.364349	0.347838	CYP1A1/ACER1/LEP/FGFR3/SERPINA12/PSAPL1/CIDEA/PDE3B/AADAC/SCD/ADIPOQ/HCAR2/FASN/CGA/RAB38/MFSD2A/PCK1/LGALS12	18
GO:0046519	sphingoid metabolic process	3/436	21/18866	0.0119655	0.364349	0.347838	ACER1/DEGS2/SGPP2	3
GO:0048305	immunoglobulin secretion	3/436	21/18866	0.0119655	0.364349	0.347838	TNFRSF4/RBP4/IL6	3
GO:0060713	labyrinthine layer morphogenesis	3/436	21/18866	0.0119655	0.364349	0.347838	GJB5/FGFR2/ST14	3
GO:0002440	production of molecular mediator of immune response	14/436	306/18866	0.0121554	0.366054	0.349466	SPINK5/ARG1/TNFRSF4/KLK5/RBP4/KLK7/IGLV1-40/INAVA/IGKV3-20/IGLV1-44/FCRL3/CLNK/IL6/IGKV1-27	14
GO:0086091	regulation of heart rate by cardiac conduction	4/436	39/18866	0.0122218	0.366054	0.349466	SCN4B/DSP/KCNJ3/KCNE2	4
GO:0061098	positive regulation of protein tyrosine kinase activity	5/436	60/18866	0.0124232	0.368329	0.351639	EREG/BTC/ERBB3/ALKAL2/NRG1	5
GO:0052547	regulation of peptidase activity	19/436	466/18866	0.0124994	0.368329	0.351639	SERPINB13/SERPINB7/SERPINB12/CST6/A2ML1/CSTA/PERP/SPINK5/SERPINA12/SFRP2/WFDC5/MMP9/SERPINB2/SFN/SERPINA5/SERPINB5/SERPINE1/SPOCK3/BIRC5	19
GO:0060249	anatomical structure homeostasis	19/436	469/18866	0.0132969	0.385829	0.368346	ABCA12/CALB2/RBP4/CDHR1/PIP/KRT1/NELL2/IL20RA/CLDN1/CXADR/MFSD2A/RDH12/SPP1/INAVA/TJP3/SFTPD/MAPK15/RAC3/IL6	19
GO:0021761	limbic system development	7/436	109/18866	0.0133095	0.385829	0.368346	KCNA1/FGFR2/MFSD2A/ID4/HAP1/CNTNAP2/EPHA5	7
GO:0006071	glycerol metabolic process	3/436	22/18866	0.0136212	0.385829	0.368346	LEP/MOGAT1/PCK1	3
GO:0071467	cellular response to pH	3/436	22/18866	0.0136212	0.385829	0.368346	NOX1/PKD2L1/PCK1	3
GO:2000479	regulation of cAMP-dependent protein kinase activity	3/436	22/18866	0.0136212	0.385829	0.368346	PRKAR2B/ADIPOQ/CXCL10	3
GO:0035337	fatty-acyl-CoA metabolic process	4/436	41/18866	0.0145167	0.40185	0.38364	THEM5/SCD/FASN/ELOVL4	4
GO:0051693	actin filament capping	4/436	41/18866	0.0145167	0.40185	0.38364	SPTBN5/SPTBN2/SCIN/IQANK1	4
GO:0071548	response to dexamethasone	4/436	41/18866	0.0145167	0.40185	0.38364	ARG1/METTL21C/CLDN1/PCK1	4
GO:0001508	action potential	8/436	138/18866	0.0149675	0.411212	0.392578	SCN4B/DSP/KCNJ3/SCN11A/KCNE2/KCNA1/CXADR/NRCAM	8
GO:0048608	reproductive structure development	18/436	443/18866	0.015282	0.413781	0.395031	LEP/GJB3/SDC1/EREG/PSAPL1/TPPP3/RBP4/SFRP2/SERPINA5/SERPINB5/GJB5/MGST1/FGFR2/GDF7/ID4/SPP1/ST14/TFAP2C	18
GO:0006590	thyroid hormone generation	3/436	23/18866	0.0154007	0.413781	0.395031	DUOX1/DUOXA1/CGA	3
GO:0060044	negative regulation of cardiac muscle cell proliferation	3/436	23/18866	0.0154007	0.413781	0.395031	RBP4/CXADR/TP73	3
GO:0009268	response to pH	4/436	42/18866	0.0157595	0.417283	0.398375	ACER1/NOX1/PKD2L1/PCK1	4
GO:0050912	detection of chemical stimulus involved in sensory perception of taste	4/436	42/18866	0.0157595	0.417283	0.398375	PIP/PKD2L1/FFAR4/TAS1R1	4
GO:0070098	chemokine-mediated signaling pathway	6/436	88/18866	0.0162641	0.427547	0.408173	CXCL2/CCL2/CCR9/CCL26/CXCL10/CXCR6	6
GO:0061458	reproductive system development	18/436	447/18866	0.0165871	0.432923	0.413306	LEP/GJB3/SDC1/EREG/PSAPL1/TPPP3/RBP4/SFRP2/SERPINA5/SERPINB5/GJB5/MGST1/FGFR2/GDF7/ID4/SPP1/ST14/TFAP2C	18
GO:0015804	neutral amino acid transport	4/436	43/18866	0.0170671	0.439177	0.419276	LEP/SLC7A10/SLC6A15/SLC38A1	4
GO:0050850	positive regulation of calcium-mediated signaling	4/436	43/18866	0.0170671	0.439177	0.419276	CHP2/ERBB3/HAP1/NRG1	4
GO:0030879	mammary gland development	8/436	142/18866	0.0174947	0.447033	0.426776	ARG1/ATP2C2/FASN/APLN/FGFR2/IRF6/WNT3/NRG1	8
GO:0030835	negative regulation of actin filament depolymerization	4/436	44/18866	0.0184405	0.465223	0.444142	SPTBN5/SPTBN2/SCIN/IQANK1	4
GO:0034332	adherens junction organization	5/436	67/18866	0.0192895	0.465223	0.444142	DSP/CDH1/INAVA/CAMSAP3/NECTIN4	5
GO:0046513	ceramide biosynthetic process	5/436	67/18866	0.0192895	0.465223	0.444142	CERS3/CYP4F22/ALOX12B/DEGS2/ALOXE3	5
GO:0010447	response to acidic pH	3/436	25/18866	0.0193345	0.465223	0.444142	NOX1/PKD2L1/PCK1	3
GO:0019400	alditol metabolic process	3/436	25/18866	0.0193345	0.465223	0.444142	LEP/MOGAT1/PCK1	3
GO:0060669	embryonic placenta morphogenesis	3/436	25/18866	0.0193345	0.465223	0.444142	GJB5/FGFR2/ST14	3
GO:0050730	regulation of peptidyl-tyrosine phosphorylation	12/436	263/18866	0.0197562	0.465223	0.444142	LEP/FGFR3/EREG/BTC/SFRP2/PTK6/ANGPT4/ERBB3/ADIPOQ/ALKAL2/IL6/NRG1	12
GO:0055026	negative regulation of cardiac muscle tissue development	4/436	45/18866	0.0198806	0.465223	0.444142	RBP4/CXADR/MIR25/TP73	4
GO:0001659	temperature homeostasis	9/436	174/18866	0.0200714	0.465223	0.444142	LEP/MFAP2/CIDEA/TSHR/SCD/ADIPOQ/APLN/PTGER3/FFAR4	9
GO:1901568	fatty acid derivative metabolic process	9/436	175/18866	0.0207449	0.465223	0.444142	CYP1A1/THEM5/CYP4F22/ALOX12B/SCD/FASN/ALOXE3/ELOVL4/GGT6	9
GO:0061097	regulation of protein tyrosine kinase activity	6/436	93/18866	0.0208035	0.465223	0.444142	EREG/BTC/PTK6/ERBB3/ALKAL2/NRG1	6
GO:1903035	negative regulation of response to wounding	6/436	93/18866	0.0208035	0.465223	0.444142	EPPK1/SERPINB2/KRT1/SERPINE1/SPP1/F11	6
GO:0051384	response to glucocorticoid	8/436	147/18866	0.0210677	0.465223	0.444142	ARG1/SDC1/METTL21C/CLDN1/ADIPOQ/IL1RN/IL6/PCK1	8
GO:0014041	regulation of neuron maturation	2/436	10/18866	0.0212087	0.465223	0.444142	RAC3/BCL11A	2
GO:0032815	negative regulation of natural killer cell activation	2/436	10/18866	0.0212087	0.465223	0.444142	PGLYRP3/CLNK	2
GO:0048755	branching morphogenesis of a nerve	2/436	10/18866	0.0212087	0.465223	0.444142	FGFR2/BCL11A	2
GO:0051541	elastin metabolic process	2/436	10/18866	0.0212087	0.465223	0.444142	LEP/MIR181B2	2
GO:0071863	regulation of cell proliferation in bone marrow	2/436	10/18866	0.0212087	0.465223	0.444142	HMGA2/FGFR2	2
GO:2000659	regulation of interleukin-1-mediated signaling pathway	2/436	10/18866	0.0212087	0.465223	0.444142	IL1RN/IL6	2
GO:0050982	detection of mechanical stimulus	4/436	46/18866	0.0213881	0.465223	0.444142	KCNA1/ANO3/PKD2L1/PKD1L2	4
GO:0034114	regulation of heterotypic cell-cell adhesion	3/436	26/18866	0.0214898	0.465223	0.444142	CEACAM6/ADIPOQ/IL1RN	3
GO:0042403	thyroid hormone metabolic process	3/436	26/18866	0.0214898	0.465223	0.444142	DUOX1/DUOXA1/CGA	3
GO:0045778	positive regulation of ossification	6/436	94/18866	0.0218045	0.465223	0.444142	NPNT/SFRP2/NELL1/GDPD2/FFAR4/IL6	6
GO:0002065	columnar/cuboidal epithelial cell differentiation	7/436	121/18866	0.0223606	0.465223	0.444142	PTK6/DSPP/FASN/SERPINE1/FGFR2/GATA5/ESRP1	7
GO:0015850	organic hydroxy compound transport	12/436	268/18866	0.0224908	0.465223	0.444142	ABCA12/LEP/RBP4/SLC10A6/ABCG4/SLC6A4/AQP3/ADIPOQ/SYT8/SPP1/MAPK15/LIPG	12
GO:0007157	heterophilic cell-cell adhesion via plasma membrane cell adhesion molecules	4/436	47/18866	0.0229638	0.465223	0.444142	LGALS7B/CEACAM6/CXADR/NECTIN4	4
GO:0010038	response to metal ion	15/436	366/18866	0.0237388	0.465223	0.444142	CYP1A1/ACER1/ARG1/SDC1/TNNT2/MMP9/CHP2/AQP3/KCNA1/CLDN1/CDH1/SYT8/ADCY8/SNCB/OTC	15
GO:1900120	regulation of receptor binding	3/436	27/18866	0.0237711	0.465223	0.444142	MMP9/PTPRF/ADIPOQ	3
GO:1901623	regulation of lymphocyte chemotaxis	3/436	27/18866	0.0237711	0.465223	0.444142	S100A7/CCL2/CXCL10	3
GO:0014823	response to activity	5/436	71/18866	0.0241497	0.465223	0.444142	LEP/ADIPOQ/IL6/MTFP1/PCK1	5
GO:0033627	cell adhesion mediated by integrin	5/436	71/18866	0.0241497	0.465223	0.444142	NPNT/SFRP2/PDE3B/SERPINE1/RAC3	5
GO:1901880	negative regulation of protein depolymerization	5/436	71/18866	0.0241497	0.465223	0.444142	SPTBN5/SPTBN2/SCIN/CAMSAP3/IQANK1	5
GO:0051271	negative regulation of cellular component movement	16/436	400/18866	0.0243289	0.465223	0.444142	SLURP1/SFRP2/TACSTD2/CCL2/EPPK1/ANGPT4/ADIPOQ/CDH1/SERPINE1/SPOCK3/ADGRB1/MAPK15/CNIH2/WNT3/MIR218-1/NRG1	16
GO:0033628	regulation of cell adhesion mediated by integrin	4/436	48/18866	0.0246083	0.465223	0.444142	SFRP2/PDE3B/SERPINE1/RAC3	4
GO:0055010	ventricular cardiac muscle tissue morphogenesis	4/436	48/18866	0.0246083	0.465223	0.444142	DSP/TNNT2/FGFR2/NRG1	4
GO:0120162	positive regulation of cold-induced thermogenesis	6/436	97/18866	0.0250013	0.465223	0.444142	LEP/MFAP2/TSHR/SCD/ADIPOQ/FFAR4	6
GO:1990868	response to chemokine	6/436	97/18866	0.0250013	0.465223	0.444142	CXCL2/CCL2/CCR9/CCL26/CXCL10/CXCR6	6
GO:1990869	cellular response to chemokine	6/436	97/18866	0.0250013	0.465223	0.444142	CXCL2/CCL2/CCR9/CCL26/CXCL10/CXCR6	6
GO:0022612	gland morphogenesis	7/436	124/18866	0.02516	0.465223	0.444142	ARG1/SERPINB5/ESRP2/FGFR2/GDF7/ID4/IL6	7
GO:0031652	positive regulation of heat generation	2/436	11/18866	0.0255302	0.465223	0.444142	APLN/PTGER3	2
GO:0033197	response to vitamin E	2/436	11/18866	0.0255302	0.465223	0.444142	LEP/ARG1	2
GO:0034115	negative regulation of heterotypic cell-cell adhesion	2/436	11/18866	0.0255302	0.465223	0.444142	ADIPOQ/IL1RN	2
GO:0048875	chemical homeostasis within a tissue	2/436	11/18866	0.0255302	0.465223	0.444142	ABCA12/SFTPD	2
GO:0060174	limb bud formation	2/436	11/18866	0.0255302	0.465223	0.444142	FGFR2/WNT3	2
GO:0060379	cardiac muscle cell myoblast differentiation	2/436	11/18866	0.0255302	0.465223	0.444142	TBXT/NRG1	2
GO:0070587	regulation of cell-cell adhesion involved in gastrulation	2/436	11/18866	0.0255302	0.465223	0.444142	ADIPOQ/IL1RN	2
GO:0071838	cell proliferation in bone marrow	2/436	11/18866	0.0255302	0.465223	0.444142	HMGA2/FGFR2	2
GO:0086016	AV node cell action potential	2/436	11/18866	0.0255302	0.465223	0.444142	SCN4B/CXADR	2
GO:0086027	AV node cell to bundle of His cell signaling	2/436	11/18866	0.0255302	0.465223	0.444142	SCN4B/CXADR	2
GO:0090193	positive regulation of glomerulus development	2/436	11/18866	0.0255302	0.465223	0.444142	SERPINB7/ADIPOQ	2
GO:1902513	regulation of organelle transport along microtubule	2/436	11/18866	0.0255302	0.465223	0.444142	CNIH2/HAP1	2
GO:2000551	regulation of T-helper 2 cell cytokine production	2/436	11/18866	0.0255302	0.465223	0.444142	ARG1/IL6	2
GO:0016202	regulation of striated muscle tissue development	8/436	153/18866	0.0260033	0.465223	0.444142	CYP26B1/RBP4/ERBB3/CXADR/FGFR2/MIR25/TP73/NRG1	8
GO:0010575	positive regulation of vascular endothelial growth factor production	3/436	28/18866	0.0261782	0.465223	0.444142	NOX1/CCBE1/IL6	3
GO:0010669	epithelial structure maintenance	3/436	28/18866	0.0261782	0.465223	0.444142	RBP4/CXADR/INAVA	3
GO:0010818	T cell chemotaxis	3/436	28/18866	0.0261782	0.465223	0.444142	S100A7/CCL26/CXCL10	3
GO:0034311	diol metabolic process	3/436	28/18866	0.0261782	0.465223	0.444142	ACER1/DEGS2/SGPP2	3
GO:0060512	prostate gland morphogenesis	3/436	28/18866	0.0261782	0.465223	0.444142	SERPINB5/FGFR2/ID4	3
GO:0030850	prostate gland development	4/436	49/18866	0.0263222	0.465223	0.444142	PSAPL1/SERPINB5/FGFR2/ID4	4
GO:1903034	regulation of response to wounding	9/436	183/18866	0.0267302	0.465223	0.444142	EPPK1/SERPINB2/KRT1/DUOX1/PTPRF/CLDN1/SERPINE1/SPP1/F11	9
GO:0003208	cardiac ventricle morphogenesis	5/436	73/18866	0.0268499	0.465223	0.444142	DSP/SFRP2/TNNT2/FGFR2/NRG1	5
GO:0051047	positive regulation of secretion	14/436	340/18866	0.027326	0.465223	0.444142	LEP/SDC1/TNFRSF4/RBP4/SLC6A4/EXPH5/ALOX12B/HCAR2/SCIN/APLN/SPP1/FFAR4/ADCY8/IL6	14
GO:0022898	regulation of transmembrane transporter activity	12/436	276/18866	0.0274339	0.465223	0.444142	SCN4B/KCNG1/FXYD7/KCNE2/CCL2/MMP9/KCNA1/PM20D1/CNIH2/LRRC55/ANO9/HAP1	12
GO:1990845	adaptive thermogenesis	8/436	155/18866	0.0278136	0.465223	0.444142	LEP/MFAP2/CIDEA/TSHR/SCD/ADIPOQ/PM20D1/FFAR4	8
GO:0018108	peptidyl-tyrosine phosphorylation	15/436	374/18866	0.0280459	0.465223	0.444142	LEP/FGFR3/EREG/BTC/SFRP2/STYK1/PTK6/ANGPT4/ERBB3/ADIPOQ/FGFR2/ALKAL2/IL6/EPHA5/NRG1	15
GO:0030195	negative regulation of blood coagulation	4/436	50/18866	0.0281059	0.465223	0.444142	SERPINB2/KRT1/SERPINE1/F11	4
GO:0046850	regulation of bone remodeling	4/436	50/18866	0.0281059	0.465223	0.444142	LEP/IL20RA/SPP1/IL6	4
GO:0071621	granulocyte chemotaxis	7/436	127/18866	0.0281905	0.465223	0.444142	S100A7/S100A14/CXCL2/CCL2/CXADR/CCL26/CXCL10	7
GO:2001259	positive regulation of cation channel activity	5/436	74/18866	0.0282693	0.465223	0.444142	KCNE2/CCL2/KCNA1/LRRC55/HAP1	5
GO:0002702	positive regulation of production of molecular mediator of immune response	6/436	100/18866	0.0284963	0.465223	0.444142	TNFRSF4/KLK5/RBP4/KLK7/CLNK/IL6	6
GO:0006672	ceramide metabolic process	6/436	100/18866	0.0284963	0.465223	0.444142	ACER1/CERS3/CYP4F22/ALOX12B/DEGS2/ALOXE3	6
GO:0032373	positive regulation of sterol transport	3/436	29/18866	0.028711	0.465223	0.444142	ABCA12/ADIPOQ/LIPG	3
GO:0032376	positive regulation of cholesterol transport	3/436	29/18866	0.028711	0.465223	0.444142	ABCA12/ADIPOQ/LIPG	3
GO:1901861	regulation of muscle tissue development	8/436	156/18866	0.0287508	0.465223	0.444142	CYP26B1/RBP4/ERBB3/CXADR/FGFR2/MIR25/TP73/NRG1	8
GO:0045165	cell fate commitment	12/436	278/18866	0.0287843	0.465223	0.444142	CYP26B1/WNT16/SFRP2/TBXT/FGFR2/GATA5/GDF7/FOXN1/ESRP1/WNT3/IL6/NRG1	12
GO:0048634	regulation of muscle organ development	8/436	157/18866	0.0297095	0.465223	0.444142	CYP26B1/RBP4/ERBB3/CXADR/FGFR2/MIR25/TP73/NRG1	8
GO:0001707	mesoderm formation	5/436	75/18866	0.0297353	0.465223	0.444142	SFRP2/HMGA2/TBXT/FGFR2/WNT3	5
GO:0009064	glutamine family amino acid metabolic process	5/436	75/18866	0.0297353	0.465223	0.444142	ARG1/HAL/ART4/NAGS/OTC	5
GO:0045685	regulation of glial cell differentiation	5/436	75/18866	0.0297353	0.465223	0.444142	PTPRZ1/MIR181B2/ID4/IL6/TP73	5
GO:0086001	cardiac muscle cell action potential	5/436	75/18866	0.0297353	0.465223	0.444142	SCN4B/DSP/KCNJ3/KCNE2/CXADR	5
GO:0018212	peptidyl-tyrosine modification	15/436	377/18866	0.0298019	0.465223	0.444142	LEP/FGFR3/EREG/BTC/SFRP2/STYK1/PTK6/ANGPT4/ERBB3/ADIPOQ/FGFR2/ALKAL2/IL6/EPHA5/NRG1	15
GO:0071675	regulation of mononuclear cell migration	4/436	51/18866	0.0299599	0.465223	0.444142	S100A7/S100A14/SERPINE1/CXCL10	4
GO:1900047	negative regulation of hemostasis	4/436	51/18866	0.0299599	0.465223	0.444142	SERPINB2/KRT1/SERPINE1/F11	4
GO:0032494	response to peptidoglycan	2/436	12/18866	0.0301746	0.465223	0.444142	INAVA/IL6	2
GO:0033629	negative regulation of cell adhesion mediated by integrin	2/436	12/18866	0.0301746	0.465223	0.444142	PDE3B/SERPINE1	2
GO:0035845	photoreceptor cell outer segment organization	2/436	12/18866	0.0301746	0.465223	0.444142	CDHR1/MFSD2A	2
GO:0060670	branching involved in labyrinthine layer morphogenesis	2/436	12/18866	0.0301746	0.465223	0.444142	FGFR2/ST14	2
GO:0060736	prostate gland growth	2/436	12/18866	0.0301746	0.465223	0.444142	PSAPL1/FGFR2	2
GO:0060742	epithelial cell differentiation involved in prostate gland development	2/436	12/18866	0.0301746	0.465223	0.444142	PSAPL1/FGFR2	2
GO:0070586	cell-cell adhesion involved in gastrulation	2/436	12/18866	0.0301746	0.465223	0.444142	ADIPOQ/IL1RN	2
GO:0071481	cellular response to X-ray	2/436	12/18866	0.0301746	0.465223	0.444142	SFRP2/HMGA2	2
GO:0072531	pyrimidine-containing compound transmembrane transport	2/436	12/18866	0.0301746	0.465223	0.444142	SLC28A3/SLC19A3	2
GO:0086067	AV node cell to bundle of His cell communication	2/436	12/18866	0.0301746	0.465223	0.444142	SCN4B/CXADR	2
GO:1902510	regulation of apoptotic DNA fragmentation	2/436	12/18866	0.0301746	0.465223	0.444142	CIDEA/IL6	2
GO:0001503	ossification	16/436	412/18866	0.0307823	0.472599	0.451183	LEP/FGFR3/NPNT/SFRP2/NELL1/SOST/DSPP/FASN/FGFR2/GDPD2/DLX5/ID4/SPP1/FFAR4/WNT3/IL6	16
GO:0099625	ventricular cardiac muscle cell membrane repolarization	3/436	30/18866	0.0313688	0.479146	0.457434	SCN4B/KCNJ3/KCNE2	3
GO:0046879	hormone secretion	13/436	314/18866	0.031471	0.479146	0.457434	LEP/RBP4/CACNA1E/ADIPOQ/HCAR2/APLN/IL1RN/SPP1/FFAR4/ADCY8/RIMS2/IL6/EPHA5	13
GO:0007369	gastrulation	9/436	189/18866	0.0319541	0.48432	0.462374	SFRP2/MMP9/ADIPOQ/HMGA2/TBXT/APLN/FGFR2/IL1RN/WNT3	9
GO:0045667	regulation of osteoblast differentiation	7/436	131/18866	0.032603	0.48432	0.462374	NPNT/SFRP2/NELL1/FGFR2/GDPD2/FFAR4/IL6	7
GO:0046887	positive regulation of hormone secretion	7/436	131/18866	0.032603	0.48432	0.462374	LEP/RBP4/HCAR2/APLN/SPP1/FFAR4/ADCY8	7
GO:0007422	peripheral nervous system development	5/436	77/18866	0.0328089	0.48432	0.462374	ERBB3/CLDN1/POU3F1/ADGRB1/NRG1	5
GO:0048332	mesoderm morphogenesis	5/436	77/18866	0.0328089	0.48432	0.462374	SFRP2/HMGA2/TBXT/FGFR2/WNT3	5
GO:0051048	negative regulation of secretion	9/436	190/18866	0.0328889	0.48432	0.462374	LEP/TNFRSF4/CIDEA/ERBB3/ADIPOQ/PTGER3/GRM7/FFAR4/NRG1	9
GO:0042445	hormone metabolic process	10/436	221/18866	0.0332357	0.48432	0.462374	CYP1A1/LEP/CYP26B1/RBP4/DUOX1/DUOXA1/CYP21A2/CGA/RDH12/SPP1	10
GO:0019751	polyol metabolic process	7/436	132/18866	0.0337742	0.48432	0.462374	ACER1/LEP/MOGAT1/DEGS2/SGPP2/PLCH2/PCK1	7
GO:0035265	organ growth	9/436	191/18866	0.0338426	0.48432	0.462374	LEP/FGFR3/PSAPL1/RBP4/SLC6A4/CXADR/FGFR2/MIR25/TP73	9
GO:0032964	collagen biosynthetic process	4/436	53/18866	0.0338801	0.48432	0.462374	SERPINB7/ARG1/MIR218-1/IL6	4
GO:0097529	myeloid leukocyte migration	10/436	222/18866	0.034119	0.48432	0.462374	S100A7/S100A14/CXCL2/CCL2/CXADR/SERPINE1/CCL26/SFTPD/CXCL10/IL6	10
GO:0002675	positive regulation of acute inflammatory response	3/436	31/18866	0.034151	0.48432	0.462374	PTGER3/IL6/C2CD4A	3
GO:0048710	regulation of astrocyte differentiation	3/436	31/18866	0.034151	0.48432	0.462374	MIR181B2/ID4/IL6	3
GO:0071549	cellular response to dexamethasone stimulus	3/436	31/18866	0.034151	0.48432	0.462374	ARG1/METTL21C/PCK1	3
GO:0098868	bone growth	3/436	31/18866	0.034151	0.48432	0.462374	LEP/FGFR3/FGFR2	3
GO:1903792	negative regulation of anion transport	3/436	31/18866	0.034151	0.48432	0.462374	LEP/GRM7/ANO9	3
GO:0061045	negative regulation of wound healing	5/436	78/18866	0.0344172	0.48432	0.462374	EPPK1/SERPINB2/KRT1/SERPINE1/F11	5
GO:0045926	negative regulation of growth	11/436	254/18866	0.0346481	0.48432	0.462374	FGFR3/RBP4/SFRP2/SLC6A4/PTK6/CXADR/SPP1/WNT3/MIR25/BCL11A/TP73	11
GO:0006066	alcohol metabolic process	15/436	385/18866	0.0348796	0.48432	0.462374	CYP1A1/ACER1/LEP/SERPINA12/RBP4/MOGAT1/DEGS2/SGPP2/SULT2B1/SCD/FASN/ALDH3B2/RDH12/PLCH2/PCK1	15
GO:0007171	activation of transmembrane receptor protein tyrosine kinase activity	2/436	13/18866	0.0351245	0.48432	0.462374	ANGPT4/NRG1	2
GO:0019755	one-carbon compound transport	2/436	13/18866	0.0351245	0.48432	0.462374	AQP5/AQP3	2
GO:0031650	regulation of heat generation	2/436	13/18866	0.0351245	0.48432	0.462374	APLN/PTGER3	2
GO:0045741	positive regulation of epidermal growth factor-activated receptor activity	2/436	13/18866	0.0351245	0.48432	0.462374	EREG/BTC	2
GO:0051956	negative regulation of amino acid transport	2/436	13/18866	0.0351245	0.48432	0.462374	LEP/GRM7	2
GO:0090179	planar cell polarity pathway involved in neural tube closure	2/436	13/18866	0.0351245	0.48432	0.462374	SFRP2/GRHL3	2
GO:0071248	cellular response to metal ion	9/436	193/18866	0.0358069	0.490112	0.467903	CYP1A1/ACER1/MMP9/CHP2/KCNA1/CLDN1/CDH1/SYT8/ADCY8	9
GO:0030834	regulation of actin filament depolymerization	4/436	54/18866	0.0359469	0.490112	0.467903	SPTBN5/SPTBN2/SCIN/IQANK1	4
GO:0032757	positive regulation of interleukin-8 production	4/436	54/18866	0.0359469	0.490112	0.467903	NLRP10/ADIPOQ/SERPINE1/IL6	4
GO:0031960	response to corticosteroid	8/436	164/18866	0.0370412	0.495989	0.473514	ARG1/SDC1/METTL21C/CLDN1/ADIPOQ/IL1RN/IL6/PCK1	8
GO:0046949	fatty-acyl-CoA biosynthetic process	3/436	32/18866	0.0370567	0.495989	0.473514	SCD/FASN/ELOVL4	3
GO:0048730	epidermis morphogenesis	3/436	32/18866	0.0370567	0.495989	0.473514	FLG2/TGM3/FGFR2	3
GO:0071353	cellular response to interleukin-4	3/436	32/18866	0.0370567	0.495989	0.473514	ARG1/RUFY4/FASN	3
GO:0086019	cell-cell signaling involved in cardiac conduction	3/436	32/18866	0.0370567	0.495989	0.473514	SCN4B/KCNJ3/CXADR	3
GO:0055021	regulation of cardiac muscle tissue growth	5/436	80/18866	0.0377781	0.50166	0.478928	RBP4/CXADR/FGFR2/MIR25/TP73	5
GO:0003229	ventricular cardiac muscle tissue development	4/436	55/18866	0.038085	0.50166	0.478928	DSP/TNNT2/FGFR2/NRG1	4
GO:0050819	negative regulation of coagulation	4/436	55/18866	0.038085	0.50166	0.478928	SERPINB2/KRT1/SERPINE1/F11	4
GO:0009914	hormone transport	13/436	323/18866	0.0381416	0.50166	0.478928	LEP/RBP4/CACNA1E/ADIPOQ/HCAR2/APLN/IL1RN/SPP1/FFAR4/ADCY8/RIMS2/IL6/EPHA5	13
GO:0032409	regulation of transporter activity	12/436	291/18866	0.0387559	0.50166	0.478928	SCN4B/KCNG1/FXYD7/KCNE2/CCL2/MMP9/KCNA1/PM20D1/CNIH2/LRRC55/ANO9/HAP1	12
GO:0043242	negative regulation of protein-containing complex disassembly	5/436	81/18866	0.0395313	0.50166	0.478928	SPTBN5/SPTBN2/SCIN/CAMSAP3/IQANK1	5
GO:0033028	myeloid cell apoptotic process	3/436	33/18866	0.0400848	0.50166	0.478928	ADIPOQ/HCAR2/IL6	3
GO:0034331	cell junction maintenance	3/436	33/18866	0.0400848	0.50166	0.478928	CLDN1/INAVA/CAMSAP3	3
GO:0086002	cardiac muscle cell action potential involved in contraction	4/436	56/18866	0.0402945	0.50166	0.478928	SCN4B/DSP/KCNJ3/KCNE2	4
GO:0086065	cell communication involved in cardiac conduction	4/436	56/18866	0.0402945	0.50166	0.478928	SCN4B/DSP/KCNJ3/CXADR	4
GO:0090183	regulation of kidney development	4/436	56/18866	0.0402945	0.50166	0.478928	SERPINB7/TACSTD2/MMP9/ADIPOQ	4
GO:0042659	regulation of cell fate specification	2/436	14/18866	0.0403635	0.50166	0.478928	SFRP2/ESRP1	2
GO:0043922	negative regulation by host of viral transcription	2/436	14/18866	0.0403635	0.50166	0.478928	HMGA2/POU2F3	2
GO:0045059	positive thymic T cell selection	2/436	14/18866	0.0403635	0.50166	0.478928	FOXN1/CD3G	2
GO:0045217	cell-cell junction maintenance	2/436	14/18866	0.0403635	0.50166	0.478928	INAVA/CAMSAP3	2
GO:0051547	regulation of keratinocyte migration	2/436	14/18866	0.0403635	0.50166	0.478928	EPPK1/MMP9	2
GO:0051917	regulation of fibrinolysis	2/436	14/18866	0.0403635	0.50166	0.478928	SERPINE1/F11	2
GO:0090178	regulation of establishment of planar polarity involved in neural tube closure	2/436	14/18866	0.0403635	0.50166	0.478928	SFRP2/GRHL3	2
GO:0090399	replicative senescence	2/436	14/18866	0.0403635	0.50166	0.478928	WNT16/SERPINE1	2
GO:1902430	negative regulation of amyloid-beta formation	2/436	14/18866	0.0403635	0.50166	0.478928	SPON1/HAP1	2
GO:1903624	regulation of DNA catabolic process	2/436	14/18866	0.0403635	0.50166	0.478928	CIDEA/IL6	2
GO:0006641	triglyceride metabolic process	6/436	110/18866	0.0424106	0.523106	0.499401	SERPINA12/MOGAT1/AADAC/MFSD2A/LIPG/PCK1	6
GO:0042743	hydrogen peroxide metabolic process	4/436	57/18866	0.0425754	0.523106	0.499401	CYP1A1/NOX1/DUOX1/DUOXA1	4
GO:0048738	cardiac muscle tissue development	10/436	231/18866	0.0428163	0.523106	0.499401	DSP/RBP4/TNNT2/ERBB3/CXADR/FGFR2/GATA5/MIR25/TP73/NRG1	10
GO:0051259	protein complex oligomerization	10/436	231/18866	0.0428163	0.523106	0.499401	KRT10/KCNG1/AQP5/KRT1/KCNA1/CLDN1/PKD2L1/ITLN1/ADCY8/TP73	10
GO:0010922	positive regulation of phosphatase activity	3/436	34/18866	0.0432342	0.523106	0.499401	NPNT/CHP2/FCRL3	3
GO:0032814	regulation of natural killer cell activation	3/436	34/18866	0.0432342	0.523106	0.499401	LEP/PGLYRP3/CLNK	3
GO:0042759	long-chain fatty acid biosynthetic process	3/436	34/18866	0.0432342	0.523106	0.499401	CYP1A1/ALOX12B/ALOXE3	3
GO:0070050	neuron cellular homeostasis	3/436	34/18866	0.0432342	0.523106	0.499401	CALB2/NELL2/IL6	3
GO:0040013	negative regulation of locomotion	15/436	397/18866	0.0436339	0.523702	0.499971	SLURP1/SFRP2/TACSTD2/CCL2/EPPK1/ANGPT4/ADIPOQ/CDH1/SERPINE1/SPOCK3/ADGRB1/MAPK15/WNT3/MIR218-1/NRG1	15
GO:0030595	leukocyte chemotaxis	10/436	232/18866	0.0438678	0.523702	0.499971	S100A7/S100A14/CXCL2/CCL2/CXADR/SERPINE1/CCL26/SFTPD/CXCL10/IL6	10
GO:0001655	urogenital system development	13/436	330/18866	0.0439831	0.523702	0.499971	SERPINB7/SDC1/CYP26B1/PSAPL1/RBP4/NPNT/TACSTD2/MMP9/SERPINB5/ADIPOQ/FGFR2/ID4/TP73	13
GO:0042303	molting cycle	6/436	111/18866	0.0440002	0.523702	0.499971	SPINK5/TGM3/SOX21/MPZL3/FGFR2/FOXN1	6
GO:0042633	hair cycle	6/436	111/18866	0.0440002	0.523702	0.499971	SPINK5/TGM3/SOX21/MPZL3/FGFR2/FOXN1	6
GO:0032412	regulation of ion transmembrane transporter activity	11/436	265/18866	0.0447505	0.523841	0.500104	SCN4B/KCNG1/FXYD7/KCNE2/CCL2/MMP9/KCNA1/CNIH2/LRRC55/ANO9/HAP1	11
GO:0030042	actin filament depolymerization	4/436	58/18866	0.0449277	0.523841	0.500104	SPTBN5/SPTBN2/SCIN/IQANK1	4
GO:0031638	zymogen activation	4/436	58/18866	0.0449277	0.523841	0.500104	PERP/HGFAC/SERPINE1/F11	4
GO:2000146	negative regulation of cell motility	14/436	365/18866	0.0452146	0.523841	0.500104	SLURP1/SFRP2/TACSTD2/CCL2/EPPK1/ANGPT4/ADIPOQ/CDH1/SERPINE1/SPOCK3/ADGRB1/MAPK15/MIR218-1/NRG1	14
GO:0006958	complement activation, classical pathway	7/436	141/18866	0.045584	0.523841	0.500104	IGLV1-40/C7/IGHD/IGHV4-34/IGKV3-20/IGLV1-44/IGHV4-59	7
GO:0007586	digestion	7/436	141/18866	0.045584	0.523841	0.500104	LEP/RBP4/AQP5/CHIT1/PTGER3/INAVA/GUCY2C	7
GO:0035745	T-helper 2 cell cytokine production	2/436	15/18866	0.0458755	0.523841	0.500104	ARG1/IL6	2
GO:0048712	negative regulation of astrocyte differentiation	2/436	15/18866	0.0458755	0.523841	0.500104	MIR181B2/ID4	2
GO:0050746	regulation of lipoprotein metabolic process	2/436	15/18866	0.0458755	0.523841	0.500104	LEP/LIPG	2
GO:0051290	protein heterotetramerization	2/436	15/18866	0.0458755	0.523841	0.500104	KRT10/KRT1	2
GO:0070365	hepatocyte differentiation	2/436	15/18866	0.0458755	0.523841	0.500104	CYP1A1/PCK1	2
GO:0090177	establishment of planar polarity involved in neural tube closure	2/436	15/18866	0.0458755	0.523841	0.500104	SFRP2/GRHL3	2
GO:0090192	regulation of glomerulus development	2/436	15/18866	0.0458755	0.523841	0.500104	SERPINB7/ADIPOQ	2
GO:0002449	lymphocyte mediated immunity	14/436	366/18866	0.0460688	0.524409	0.500645	LEP/ARG1/IGLV1-40/CLEC2A/CLEC4G/C7/CD1A/IGHD/IGHV4-34/IGKV3-20/IGLV1-44/IGHV4-59/CLNK/IL6	14
GO:0048333	mesodermal cell differentiation	3/436	35/18866	0.0465035	0.524457	0.500691	SFRP2/HMGA2/FGFR2	3
GO:0070670	response to interleukin-4	3/436	35/18866	0.0465035	0.524457	0.500691	ARG1/RUFY4/FASN	3
GO:0070884	regulation of calcineurin-NFAT signaling cascade	3/436	35/18866	0.0465035	0.524457	0.500691	CHP2/ERBB3/NRG1	3
GO:0046883	regulation of hormone secretion	11/436	267/18866	0.0467835	0.524628	0.500855	LEP/RBP4/CACNA1E/ADIPOQ/HCAR2/APLN/SPP1/FFAR4/ADCY8/IL6/EPHA5	11
GO:0006022	aminoglycan metabolic process	8/436	172/18866	0.0468059	0.524628	0.500855	GAL3ST3/SDC1/CHIT1/ACAN/B3GAT1/HS3ST6/SPOCK3/PGLYRP3	8
GO:0006636	unsaturated fatty acid biosynthetic process	4/436	59/18866	0.0473514	0.527506	0.503603	ALOX12B/SCD/ALOXE3/ELOVL4	4
GO:0060043	regulation of cardiac muscle cell proliferation	4/436	59/18866	0.0473514	0.527506	0.503603	RBP4/CXADR/FGFR2/TP73	4
GO:0007162	negative regulation of cell adhesion	12/436	301/18866	0.0479238	0.53226	0.508141	ARG1/LGALS7B/CDSN/TACSTD2/PDE3B/CLEC4G/ERBB3/ADIPOQ/CDH1/SERPINE1/IL1RN/SFTPD	12
GO:0006633	fatty acid biosynthetic process	8/436	173/18866	0.048134	0.532975	0.508823	CYP1A1/ALOX12B/SCD/ADIPOQ/FASN/ALOXE3/ELOVL4/LIPG	8
GO:0045598	regulation of fat cell differentiation	7/436	143/18866	0.0485264	0.534657	0.510429	LEP/SFRP2/ADIPOQ/ID4/FFAR4/IL6/LGALS12	7
GO:0010469	regulation of signaling receptor activity	8/436	174/18866	0.0494864	0.534657	0.510429	SLURP1/EREG/BTC/CCL2/CGA/SERPINE1/LYPD6B/CNIH2	8
GO:0032732	positive regulation of interleukin-1 production	4/436	60/18866	0.0498463	0.534657	0.510429	NLRP10/IGHD/INAVA/IL6	4
GO:0002701	negative regulation of production of molecular mediator of immune response	3/436	36/18866	0.0498913	0.534657	0.510429	SPINK5/ARG1/FCRL3	3
GO:0003382	epithelial cell morphogenesis	3/436	36/18866	0.0498913	0.534657	0.510429	POF1B/RAB25/ST14	3
GO:0033280	response to vitamin D	3/436	36/18866	0.0498913	0.534657	0.510429	AQP3/SPP1/CXCL10	3
GO:0043368	positive T cell selection	3/436	36/18866	0.0498913	0.534657	0.510429	FOXN1/CD3G/IL6	3
GO:0051955	regulation of amino acid transport	3/436	36/18866	0.0498913	0.534657	0.510429	LEP/ARG1/GRM7	3
GO:0060323	head morphogenesis	3/436	36/18866	0.0498913	0.534657	0.510429	DLX5/WNT3/PAX9	3
GO:0106056	regulation of calcineurin-mediated signaling	3/436	36/18866	0.0498913	0.534657	0.510429	CHP2/ERBB3/NRG1	3

## Sheet: CC
ID	Description	GeneRatio	BgRatio	pvalue	p.adjust	qvalue	geneID	Count
GO:0001533	cornified envelope	23/448	45/19559	2.80411e-26	9.47789e-24	8.79605e-24	KRT10/SPRR2E/CST6/SPRR2G/CSTA/FLG2/FLG/DSC1/KRT2/CNFN/PKP3/CDSN/DSG1/DSP/EVPL/PKP1/DSC3/SPRR1B/RPTN/KRT1/IVL/TGM1/SCEL	23
GO:0030057	desmosome	10/448	25/19559	8.6462e-11	1.46121e-08	1.35609e-08	POF1B/PERP/DSC1/PKP3/CDSN/DSG1/DSP/EVPL/PKP1/DSC3	10
GO:0005911	cell-cell junction	30/448	493/19559	1.30892e-06	0.000147472	0.000136863	POF1B/SCN4B/GJB4/PERP/GJB3/DSC1/PKP3/CDSN/DSG1/DSP/EVPL/TRIM29/CALB2/PKP1/DSC3/EPPK1/FAT2/AQP3/CLDN1/GJB5/CDH1/CLDN10/CXADR/TJP3/CAMSAP3/ADGRB1/MAPK15/NECTIN4/CRB3/CNTNAP2	30
GO:0005882	intermediate filament	18/448	215/19559	2.47038e-06	0.000208747	0.00019373	KRT10/FLG/KRT2/DSP/EVPL/KRT80/FAM83H/PKP1/KRT23/EPPK1/KRT72/KRT1/KRTAP19-3/CASP14/PRPH/KRT5/KRT73/GFAP	18
GO:0045111	intermediate filament cytoskeleton	18/448	251/19559	2.10018e-05	0.00141972	0.00131759	KRT10/FLG/KRT2/DSP/EVPL/KRT80/FAM83H/PKP1/KRT23/EPPK1/KRT72/KRT1/KRTAP19-3/CASP14/PRPH/KRT5/KRT73/GFAP	18
GO:0042599	lamellar body	5/448	17/19559	3.03847e-05	0.00171167	0.00158853	ABCA12/SPINK5/KRTDAP/KLK5/KLK7	5
GO:0045095	keratin filament	9/448	95/19559	0.000330009	0.0159347	0.0147884	KRT2/KRT80/FAM83H/EPPK1/KRT72/KRT1/CASP14/KRT5/KRT73	9
GO:0005921	gap junction	5/448	32/19559	0.000745084	0.0314798	0.0292151	GJB4/GJB3/DSC1/CALB2/GJB5	5
GO:0062023	collagen-containing extracellular matrix	21/448	427/19559	0.00091287	0.0342834	0.031817	SERPINB12/FLG/S100A7/SPON1/NPNT/MFAP2/SFRP2/LAD1/MMP9/KRT1/SOST/PTPRZ1/NTN5/SERPINA5/LAMB4/ANGPT4/ADIPOQ/COL9A1/SERPINE1/FGFR2/ACAN	21
GO:0043296	apical junction complex	10/448	143/19559	0.00171261	0.0578862	0.0537219	POF1B/EPPK1/CLDN1/CDH1/CLDN10/CXADR/TJP3/CAMSAP3/MAPK15/CRB3	10
GO:0098688	parallel fiber to Purkinje cell synapse	3/448	16/19559	0.00535324	0.16449	0.152657	CALB2/KCNJ3/SPTBN2	3
GO:0031225	anchored component of membrane	10/448	171/19559	0.00616283	0.170894	0.1586	LY6G6C/LY6D/LY6K/LYPD3/LYPD5/CEACAM6/ART4/CD52/LYPD6B/ITLN1	10
GO:0060076	excitatory synapse	5/448	52/19559	0.00661897	0.170894	0.1586	CALB2/KCNJ3/SPTBN2/FGFR2/ADCY8	5
GO:0005923	bicellular tight junction	8/448	122/19559	0.00707847	0.170894	0.1586	POF1B/EPPK1/CLDN1/CLDN10/CXADR/TJP3/MAPK15/CRB3	8
GO:0005796	Golgi lumen	7/448	103/19559	0.00950529	0.206409	0.19156	MUCL1/SDC1/MUC19/MUC16/CGA/ACAN/WNT3	7
GO:0070160	tight junction	8/448	129/19559	0.00977084	0.206409	0.19156	POF1B/EPPK1/CLDN1/CLDN10/CXADR/TJP3/MAPK15/CRB3	8
GO:0016323	basolateral plasma membrane	12/448	246/19559	0.0115352	0.214091	0.198689	DSP/TACSTD2/AQP5/EPPK1/TSHR/AQP3/ERBB3/CLDN1/CXADR/SLC38A1/ST14/ADCY8	12
GO:0005922	connexin complex	3/448	21/19559	0.0116829	0.214091	0.198689	GJB4/GJB3/GJB5	3
GO:0101003	ficolin-1-rich granule membrane	5/448	61/19559	0.0128267	0.214091	0.198689	SERPINB12/DSC1/DSG1/DSP/PKP1	5
GO:0034703	cation channel complex	11/448	221/19559	0.0132646	0.214091	0.198689	SCN4B/KCNG1/KCNJ3/SCN11A/KCNE2/KCNA1/CACNA1E/PKD2L1/CNIH2/LRRC55/CNTNAP2	11
GO:0032982	myosin filament	3/448	22/19559	0.0133015	0.214091	0.198689	MYH8/MYBPH/ACTG2	3
GO:0005912	adherens junction	9/448	166/19559	0.0144742	0.222377	0.206379	POF1B/PKP3/TRIM29/PKP1/FAT2/CDH1/CXADR/CAMSAP3/NECTIN4	9
GO:0008076	voltage-gated potassium channel complex	6/448	88/19559	0.0156399	0.223666	0.207576	KCNG1/KCNJ3/KCNE2/KCNA1/LRRC55/CNTNAP2	6
GO:0009897	external side of plasma membrane	17/448	417/19559	0.016288	0.223666	0.207576	SDC1/LY6G6C/TNFRSF4/KCNJ3/CLEC2A/SERPINA5/CCR9/CD1A/IGHD/SLC38A1/IGHV4-34/CD3G/NRCAM/IGHV4-59/CXCL10/EPHA5/CXCR6	17
GO:0016328	lateral plasma membrane	5/448	65/19559	0.0165434	0.223666	0.207576	DSG1/TACSTD2/ERBB3/CLDN1/CDH1	5
GO:0044224	juxtaparanode region of axon	2/448	10/19559	0.0208572	0.261102	0.242318	KCNA1/CNTNAP2	2
GO:1990124	messenger ribonucleoprotein complex	2/448	10/19559	0.0208572	0.261102	0.242318	PKP3/PKP1	2
GO:0034705	potassium channel complex	6/448	96/19559	0.0230146	0.277819	0.257833	KCNG1/KCNJ3/KCNE2/KCNA1/LRRC55/CNTNAP2	6
GO:0099056	integral component of presynaptic membrane	5/448	74/19559	0.0273534	0.318808	0.295873	KCNJ3/SLC6A4/PCDH17/KCNA1/ADCY8	5
GO:0043020	NADPH oxidase complex	2/448	12/19559	0.0296824	0.328836	0.30518	NOX1/DUOX1	2
GO:0098862	cluster of actin-based cell projections	8/448	159/19559	0.0303142	0.328836	0.30518	SLC28A3/CALB2/SLC15A1/LOXHD1/FSCN2/SCIN/ITLN1/DCDC2	8
GO:0005604	basement membrane	6/448	103/19559	0.0311324	0.328836	0.30518	NPNT/LAD1/NTN5/LAMB4/COL9A1/ACAN	6
GO:0030863	cortical cytoskeleton	6/448	106/19559	0.0351182	0.352498	0.327139	CALB2/SPTBN5/SPTBN2/CDH1/DCDC2/RIMS2	6
GO:0070820	tertiary granule	8/448	164/19559	0.0354584	0.352498	0.327139	SERPINB12/FLG2/DSC1/DSG1/DSP/PKP1/CHIT1/MMP9	8
GO:0030864	cortical actin cytoskeleton	5/448	80/19559	0.0365877	0.353332	0.327913	CALB2/SPTBN5/SPTBN2/CDH1/DCDC2	5
GO:0016324	apical plasma membrane	14/448	361/19559	0.0394438	0.370333	0.343692	MAL2/SLC26A9/DSG1/SLC15A1/SPTBN2/AQP5/DUOX1/KCNA1/CEACAM6/ERBB3/CLDN1/SLC38A1/ADCY8/CRB3	14
GO:0098889	intrinsic component of presynaptic membrane	5/448	83/19559	0.0418423	0.382235	0.354737	KCNJ3/SLC6A4/PCDH17/KCNA1/ADCY8	5
GO:0034702	ion channel complex	12/448	299/19559	0.0435397	0.387274	0.359414	SCN4B/KCNG1/KCNJ3/SCN11A/KCNE2/KCNA1/CACNA1E/PKD2L1/CNIH2/LRRC55/CNTNAP2/GABRP	12
GO:0032421	stereocilium bundle	4/448	59/19559	0.0460979	0.399515	0.370774	CALB2/LOXHD1/FSCN2/DCDC2	4
GO:0005581	collagen trimer	5/448	87/19559	0.0495224	0.418464	0.38836	CCBE1/ADIPOQ/COL9A1/GLDN/SFTPD	5

## Sheet: MF
ID	Description	GeneRatio	BgRatio	pvalue	p.adjust	qvalue	geneID	Count
GO:0030280	structural constituent of skin epidermis	6/435	14/18352	4.37982e-07	0.000259285	0.000232361	KRT10/SPRR2E/FLG/KRT2/PKP1/KRT1	6
GO:0061135	endopeptidase regulator activity	16/435	192/18352	1.42969e-05	0.00405672	0.00363546	SERPINB13/SERPINB7/SERPINB12/CST6/A2ML1/CSTA/SPINK5/SERPINA12/SFRP2/WFDC5/SERPINB2/SERPINA5/SERPINB5/SERPINE1/SPOCK3/BIRC5	16
GO:0004867	serine-type endopeptidase inhibitor activity	11/435	98/18352	2.05577e-05	0.00405672	0.00363546	SERPINB13/SERPINB7/SERPINB12/A2ML1/SPINK5/SERPINA12/WFDC5/SERPINB2/SERPINA5/SERPINB5/SERPINE1	11
GO:0004866	endopeptidase inhibitor activity	15/435	183/18352	3.20262e-05	0.00473988	0.00424769	SERPINB13/SERPINB7/SERPINB12/CST6/A2ML1/CSTA/SPINK5/SERPINA12/WFDC5/SERPINB2/SERPINA5/SERPINB5/SERPINE1/SPOCK3/BIRC5	15
GO:0030414	peptidase inhibitor activity	15/435	189/18352	4.65593e-05	0.00551262	0.00494018	SERPINB13/SERPINB7/SERPINB12/CST6/A2ML1/CSTA/SPINK5/SERPINA12/WFDC5/SERPINB2/SERPINA5/SERPINB5/SERPINE1/SPOCK3/BIRC5	15
GO:0061134	peptidase regulator activity	16/435	229/18352	0.000120167	0.0118565	0.0106253	SERPINB13/SERPINB7/SERPINB12/CST6/A2ML1/CSTA/SPINK5/SERPINA12/SFRP2/WFDC5/SERPINB2/SERPINA5/SERPINB5/SERPINE1/SPOCK3/BIRC5	16
GO:0005125	cytokine activity	16/435	235/18352	0.000162011	0.0126692	0.0113536	IL37/SLURP1/WNT16/CXCL2/CCL2/IL36RN/IL36G/ADIPOQ/GDF7/IL1RN/CCL26/SPP1/WNT3/CXCL10/IL6/NRG1	16
GO:0086080	protein binding involved in heterotypic cell-cell adhesion	4/435	13/18352	0.00018782	0.0126692	0.0113536	DSP/CXADR/GLDN/NRCAM	4
GO:0015267	channel activity	25/435	479/18352	0.000207323	0.0126692	0.0113536	NOX1/SCN4B/GJB4/GJB3/ANXA9/SLC26A9/KCNG1/KCNJ3/SCN11A/CALHM4/KCNE2/AQP5/AQP3/KCNA1/ANO3/CACNA1E/GJB5/PKD2L1/KCNK15/PKD1L2/TMC5/LRRC55/ANO9/KCNK5/GABRP	25
GO:0022803	passive transmembrane transporter activity	25/435	480/18352	0.000214007	0.0126692	0.0113536	NOX1/SCN4B/GJB4/GJB3/ANXA9/SLC26A9/KCNG1/KCNJ3/SCN11A/CALHM4/KCNE2/AQP5/AQP3/KCNA1/ANO3/CACNA1E/GJB5/PKD2L1/KCNK15/PKD1L2/TMC5/LRRC55/ANO9/KCNK5/GABRP	25
GO:0030546	signaling receptor activator activity	25/435	492/18352	0.000310456	0.0167082	0.0149732	IL37/SLURP1/LEP/EREG/CHGB/CALCB/WNT16/BTC/SFRP2/CXCL2/CCL2/IL36RN/IL36G/ANGPT4/ADIPOQ/CGA/APLN/GDF7/IL1RN/CCL26/SPP1/WNT3/CXCL10/IL6/NRG1	25
GO:0019215	intermediate filament binding	4/435	15/18352	0.000345312	0.0170354	0.0152664	EVPL/FAM83H/PKP1/EPPK1	4
GO:0005149	interleukin-1 receptor binding	4/435	16/18352	0.000451837	0.020576	0.0184393	IL37/IL36RN/IL36G/IL1RN	4
GO:0046873	metal ion transmembrane transporter activity	22/435	428/18352	0.000603114	0.0248243	0.0222465	SCN4B/SLC28A3/ANXA9/KCNG1/SLC10A6/KCNJ3/SCN11A/KCNE2/ATP2C2/NIPAL4/SLC6A4/SLC6A15/KCNA1/CACNA1E/PKD2L1/MFSD2A/KCNK15/PKD1L2/SLC38A1/SLC39A2/LRRC55/KCNK5	22
GO:0048018	receptor ligand activity	24/435	487/18352	0.000628993	0.0248243	0.0222465	IL37/SLURP1/LEP/EREG/CHGB/CALCB/WNT16/BTC/SFRP2/CXCL2/CCL2/IL36RN/IL36G/ADIPOQ/CGA/APLN/GDF7/IL1RN/CCL26/SPP1/WNT3/CXCL10/IL6/NRG1	24
GO:0016755	transferase activity, transferring amino-acyl groups	4/435	18/18352	0.000731668	0.0270717	0.0242606	TGM3/TGM1/TGM5/GGT6	4
GO:0004857	enzyme inhibitor activity	20/435	383/18352	0.000869847	0.0299142	0.0268079	SERPINB13/SERPINB7/SERPINB12/CST6/A2ML1/CSTA/SPINK5/SERPINA12/ANXA9/WFDC5/SERPINB2/PRKAR2B/SFN/SERPINA5/SERPINB5/PHACTR3/SERPINE1/SPOCK3/SNCB/BIRC5	20
GO:0030296	protein tyrosine kinase activator activity	4/435	19/18352	0.000909553	0.0299142	0.0268079	ANGPT4/ERBB3/ALKAL2/NRG1	4
GO:0098632	cell-cell adhesion mediator activity	6/435	51/18352	0.00125174	0.0390017	0.0349517	PKP3/DSP/TRIM29/CXADR/GLDN/NRCAM	6
GO:0005539	glycosaminoglycan binding	14/435	232/18352	0.00133393	0.0394844	0.0353843	NELL1/SOST/NELL2/SERPINA5/PTPRF/SUSD5/FGFR2/ACAN/SPOCK3/PGLYRP3/RNASE7/CXCL10/LIPG/F11	14
GO:0030246	carbohydrate binding	15/435	267/18352	0.00185063	0.0521702	0.0467528	GAL3ST3/LGALS7B/CLEC2L/CLEC2A/CRYBG2/KRT1/CLEC4G/ACAN/PKD1L2/CLEC18B/ITLN1/SFTPD/KLRC3/CLEC4F/LGALS12	15
GO:0015077	monovalent inorganic cation transmembrane transporter activity	19/435	381/18352	0.00196804	0.0529582	0.047459	SCN4B/SLC28A3/KCNG1/SLC15A1/SLC10A6/KCNJ3/SCN11A/KCNE2/ATP2C2/SLC6A4/SLC6A15/KCNA1/PKD2L1/MFSD2A/KCNK15/SLC38A1/ATP6V1C2/LRRC55/KCNK5	19
GO:0017171	serine hydrolase activity	12/435	191/18352	0.00206303	0.0531006	0.0475866	KLK5/OVCH2/KLK7/TMPRSS13/MMP9/AADAC/HGFAC/GZMK/TMPRSS11F/ST14/KLK11/F11	12
GO:0004252	serine-type endopeptidase activity	11/435	169/18352	0.00237335	0.0585427	0.0524636	KLK5/OVCH2/KLK7/TMPRSS13/MMP9/HGFAC/GZMK/TMPRSS11F/ST14/KLK11/F11	11
GO:0045295	gamma-catenin binding	3/435	12/18352	0.00248087	0.058747	0.0526467	DSG1/DSC3/CDH1	3
GO:0098631	cell adhesion mediator activity	6/435	60/18352	0.00291108	0.0662831	0.0594002	PKP3/DSP/TRIM29/CXADR/GLDN/NRCAM	6
GO:0008236	serine-type peptidase activity	11/435	187/18352	0.00512598	0.112392	0.100721	KLK5/OVCH2/KLK7/TMPRSS13/MMP9/HGFAC/GZMK/TMPRSS11F/ST14/KLK11/F11	11
GO:0072341	modified amino acid binding	7/435	90/18352	0.00553124	0.113195	0.101441	ANXA9/GSDMA/MGST1/FASN/SCIN/SYT8/ADGRB1	7
GO:0016829	lyase activity	11/435	189/18352	0.00554503	0.113195	0.101441	HAL/ETNPPL/ALOX12B/HMGA2/FASN/PM20D1/CA12/ADCY8/CA5A/GUCY2C/PCK1	11
GO:0070851	growth factor receptor binding	9/435	141/18352	0.00650495	0.128364	0.115035	IL37/EREG/BTC/IL36RN/IL36G/KLB/IL1RN/ESM1/IL6	9
GO:0015370	solute:sodium symporter activity	6/435	72/18352	0.00717043	0.136679	0.122486	SLC28A3/SLC10A6/SLC6A4/SLC6A15/MFSD2A/SLC38A1	6
GO:0005216	ion channel activity	19/435	431/18352	0.00738804	0.136679	0.122486	SCN4B/ANXA9/SLC26A9/KCNG1/KCNJ3/SCN11A/CALHM4/KCNE2/KCNA1/ANO3/CACNA1E/PKD2L1/KCNK15/PKD1L2/TMC5/LRRC55/ANO9/KCNK5/GABRP	19
GO:0005267	potassium channel activity	8/435	120/18352	0.00781462	0.14019	0.125632	KCNG1/KCNJ3/KCNE2/KCNA1/PKD2L1/KCNK15/LRRC55/KCNK5	8
GO:0015294	solute:cation symporter activity	7/435	98/18352	0.00872707	0.151954	0.136175	SLC28A3/SLC15A1/SLC10A6/SLC6A4/SLC6A15/MFSD2A/SLC38A1	7
GO:0015081	sodium ion transmembrane transporter activity	9/435	152/18352	0.0104102	0.176081	0.157797	SCN4B/SLC28A3/SLC10A6/SCN11A/SLC6A4/SLC6A15/PKD2L1/MFSD2A/SLC38A1	9
GO:0001786	phosphatidylserine binding	5/435	58/18352	0.0119687	0.196818	0.17638	ANXA9/GSDMA/SCIN/SYT8/ADGRB1	5
GO:0005243	gap junction channel activity	3/435	21/18352	0.012808	0.204928	0.183649	GJB4/GJB3/GJB5	3
GO:0019838	growth factor binding	8/435	136/18352	0.0158426	0.246812	0.221182	FGFR3/IL36RN/ERBB3/KLB/FGFR2/IL1RN/ESM1/HAP1	8
GO:0017134	fibroblast growth factor binding	3/435	23/18352	0.016471	0.250022	0.22406	FGFR3/KLB/FGFR2	3
GO:0005249	voltage-gated potassium channel activity	6/435	88/18352	0.0181834	0.269115	0.24117	KCNG1/KCNJ3/KCNE2/KCNA1/LRRC55/KCNK5	6
GO:0005244	voltage-gated ion channel activity	10/435	197/18352	0.0193606	0.269791	0.241776	NOX1/SCN4B/KCNG1/KCNJ3/SCN11A/KCNE2/KCNA1/CACNA1E/LRRC55/KCNK5	10
GO:0022832	voltage-gated channel activity	10/435	197/18352	0.0193606	0.269791	0.241776	NOX1/SCN4B/KCNG1/KCNJ3/SCN11A/KCNE2/KCNA1/CACNA1E/LRRC55/KCNK5	10
GO:0008201	heparin binding	9/435	169/18352	0.0195963	0.269791	0.241776	NELL1/SOST/NELL2/SERPINA5/PTPRF/FGFR2/CXCL10/LIPG/F11	9
GO:0005178	integrin binding	8/435	144/18352	0.0215632	0.280134	0.251044	NPNT/SFRP2/PTPRZ1/CXADR/ESM1/SPP1/LGALS12/NRG1	8
GO:0008603	cAMP-dependent protein kinase regulator activity	2/435	10/18352	0.0222403	0.280134	0.251044	PRKAR2B/CXCL10	2
GO:0017128	phospholipid scramblase activity	2/435	10/18352	0.0222403	0.280134	0.251044	ANO3/ANO9	2
GO:0052740	1-acyl-2-lysophosphatidylserine acylhydrolase activity	2/435	10/18352	0.0222403	0.280134	0.251044	PLAAT5/LIPG	2
GO:0008527	taste receptor activity	3/435	26/18352	0.0229539	0.283098	0.253701	PKD2L1/FFAR4/TAS1R1	3
GO:0042379	chemokine receptor binding	5/435	70/18352	0.0251593	0.287967	0.258064	S100A14/CXCL2/CCL2/CCL26/CXCL10	5
GO:1901618	organic hydroxy compound transmembrane transporter activity	4/435	48/18352	0.026684	0.287967	0.258064	RBP4/SLC10A6/SLC6A4/AQP3	4
GO:0004312	fatty acid synthase activity	2/435	11/18352	0.0267618	0.287967	0.258064	FASN/ELOVL4	2
GO:0015643	toxic substance binding	2/435	11/18352	0.0267618	0.287967	0.258064	DSG1/GUCY2C	2
GO:0052739	phosphatidylserine 1-acylhydrolase activity	2/435	11/18352	0.0267618	0.287967	0.258064	PLAAT5/LIPG	2
GO:0008009	chemokine activity	4/435	49/18352	0.0285298	0.287967	0.258064	CXCL2/CCL2/CCL26/CXCL10	4
GO:0005261	cation channel activity	14/435	334/18352	0.0288276	0.287967	0.258064	SCN4B/ANXA9/KCNG1/KCNJ3/SCN11A/CALHM4/KCNE2/KCNA1/CACNA1E/PKD2L1/KCNK15/PKD1L2/LRRC55/KCNK5	14
GO:0031406	carboxylic acid binding	10/435	212/18352	0.0301746	0.287967	0.258064	CYP26B1/SERPINA5/SUSD5/ADIPOQ/NAGS/ACAN/GRM7/FFAR4/OTC/PCK1	10
GO:0022836	gated channel activity	14/435	337/18352	0.0307625	0.287967	0.258064	NOX1/SCN4B/KCNG1/KCNJ3/SCN11A/KCNE2/KCNA1/CACNA1E/PKD2L1/TMC5/LRRC55/ANO9/KCNK5/GABRP	14
GO:0001618	virus receptor activity	5/435	74/18352	0.0310455	0.287967	0.258064	TNFRSF4/CLEC4G/CLDN1/CXADR/NECTIN4	5
GO:0016835	carbon-oxygen lyase activity	5/435	74/18352	0.0310455	0.287967	0.258064	ETNPPL/HMGA2/FASN/CA12/CA5A	5
GO:0140272	exogenous protein binding	5/435	74/18352	0.0310455	0.287967	0.258064	TNFRSF4/CLEC4G/CLDN1/CXADR/NECTIN4	5
GO:0004115	3',5'-cyclic-AMP phosphodiesterase activity	2/435	12/18352	0.031618	0.287967	0.258064	PDE8B/PDE3B	2
GO:0008970	phospholipase A1 activity	2/435	12/18352	0.031618	0.287967	0.258064	PLAAT5/LIPG	2
GO:0015250	water channel activity	2/435	12/18352	0.031618	0.287967	0.258064	AQP5/AQP3	2
GO:0034452	dynactin binding	2/435	12/18352	0.031618	0.287967	0.258064	SPTBN5/BICDL1	2
GO:1902282	voltage-gated potassium channel activity involved in ventricular cardiac muscle cell action potential repolarization	2/435	12/18352	0.031618	0.287967	0.258064	KCNJ3/KCNE2	2
GO:0015079	potassium ion transmembrane transporter activity	8/435	156/18352	0.0326718	0.291207	0.260968	KCNG1/KCNJ3/KCNE2/KCNA1/PKD2L1/KCNK15/LRRC55/KCNK5	8
GO:0005343	organic acid:sodium symporter activity	3/435	30/18352	0.0334495	0.291207	0.260968	SLC10A6/SLC6A15/SLC38A1	3
GO:0022829	wide pore channel activity	3/435	30/18352	0.0334495	0.291207	0.260968	GJB4/GJB3/GJB5	3
GO:0004859	phospholipase inhibitor activity	2/435	13/18352	0.0367905	0.3025	0.271088	ANXA9/SNCB	2
GO:0016175	superoxide-generating NAD(P)H oxidase activity	2/435	13/18352	0.0367905	0.3025	0.271088	NOX1/DUOX1	2
GO:0030548	acetylcholine receptor regulator activity	2/435	13/18352	0.0367905	0.3025	0.271088	SLURP1/LYPD6B	2
GO:0099602	neurotransmitter receptor regulator activity	2/435	13/18352	0.0367905	0.3025	0.271088	SLURP1/LYPD6B	2
GO:0043177	organic acid binding	10/435	224/18352	0.0414695	0.328216	0.294133	CYP26B1/SERPINA5/SUSD5/ADIPOQ/NAGS/ACAN/GRM7/FFAR4/OTC/PCK1	10
GO:0019955	cytokine binding	7/435	135/18352	0.0419673	0.328216	0.294133	IL36RN/SOST/IL20RA/CCR9/IL22RA1/IL1RN/CXCR6	7
GO:0005372	water transmembrane transporter activity	2/435	14/18352	0.0422619	0.328216	0.294133	AQP5/AQP3	2
GO:0001530	lipopolysaccharide binding	3/435	33/18352	0.0426902	0.328216	0.294133	BPIFC/ADGRB1/RNASE7	3
GO:0005251	delayed rectifier potassium channel activity	3/435	33/18352	0.0426902	0.328216	0.294133	KCNG1/KCNE2/KCNA1	3
GO:0002020	protease binding	7/435	137/18352	0.0448332	0.330218	0.295928	SERPINB13/A2ML1/CSTA/ANXA9/CCBE1/SERPINA5/SERPINE1	7
GO:0016746	transferase activity, transferring acyl groups	11/435	259/18352	0.0453433	0.330218	0.295928	CERS3/GLYAT/TGM3/MOGAT1/TGM1/FASN/TGM5/ELOVL4/NAGS/GGT6/PLAAT5	11
GO:0022853	active ion transmembrane transporter activity	10/435	229/18352	0.046932	0.330218	0.295928	SLC28A3/SLC26A9/SLC15A1/SLC10A6/ATP2C2/SLC6A4/SLC6A15/MFSD2A/SLC38A1/ATP6V1C2	10
GO:0003823	antigen binding	8/435	168/18352	0.0471591	0.330218	0.295928	IGLV1-40/HLA-DRB5/CD1A/IGHD/IGHV4-34/IGKV3-20/IGLV1-44/IGHV4-59	8
GO:0004089	carbonate dehydratase activity	2/435	15/18352	0.0480149	0.330218	0.295928	CA12/CA5A	2
GO:0005283	amino acid:sodium symporter activity	2/435	15/18352	0.0480149	0.330218	0.295928	SLC6A15/SLC38A1	2
GO:0070492	oligosaccharide binding	2/435	15/18352	0.0480149	0.330218	0.295928	ITLN1/LGALS12	2
GO:0086008	voltage-gated potassium channel activity involved in cardiac muscle cell action potential repolarization	2/435	15/18352	0.0480149	0.330218	0.295928	KCNJ3/KCNE2	2
GO:1901681	sulfur compound binding	11/435	262/18352	0.0485258	0.330218	0.295928	GAL3ST3/NELL1/SOST/NELL2/SERPINA5/PTPRF/MGST1/FGFR2/CXCL10/LIPG/F11	11
GO:0005201	extracellular matrix structural constituent	8/435	169/18352	0.0485287	0.330218	0.295928	SPON1/NPNT/MFAP2/DSPP/LAMB4/ADIPOQ/COL9A1/ACAN	8
GO:0022843	voltage-gated cation channel activity	7/435	140/18352	0.0493628	0.332077	0.297594	KCNG1/KCNJ3/KCNE2/KCNA1/CACNA1E/LRRC55/KCNK5	7
