# Supplementary material for: Identification of a novel immune-related transcriptional regulatory network in sarcopenia
Source: BMC Geriatr. 2023 Jul 31;23:463. doi: 10.1186/s12877-023-04152-1 (PMC10391869; doi:10.1186/s12877-023-04152-1)
Supplement: Supplementary file 4 — Additional file 4. Results of ORA. [file 12877_2023_4152_MOESM4_ESM.xlsx]

## Sheet: Figure S4
	Category	ID	Description	GeneRatio	BgRatio	pvalue	p.adjust	qvalue	geneID	Count
1	C1	chr1q21	chr1q21	24/489	391/40009	1.45e-10	2.48e-08	2.43e-08	PDE4DIPP1/SPRR2E/LCE2B/LCE1C/LCE1B/SPRR2G/LCE2C/FLG2/KPRP/FLG/S100A7/LCE1A/CRCT1/ANXA9/S100A14/C1orf68/THEM5/SPRR1B/RPTN/IVL/LCE1F/LCE2A/PGLYRP3/DCST1	24
2	C2	JAEGER_METASTASIS_DN	JAEGER_METASTASIS_DN	69/394	258/21587	8.04e-61	0	1.93e-57	KRT10/SERPINB13/ABCA12/CST6/TMEM45A/CSTA/PERP/SPINK5/FGFR3/FLG/GJB3/SDC1/DSC1/CALML3/RAB25/GPR87/S100A7/PKP3/CYP26B1/S100A14/LY6D/DSG1/DSP/CALML5/EVPL/HAL/TRIM29/CDHR1/LAD1/KLK7/PKP1/TACSTD2/DSC3/KRT23/EPPK1/SPRR1B/CRYBG2/CHP2/FCGBP/FAT2/EXPH5/KRT1/DUOX1/IVL/PTPRZ1/SFN/AQP3/LGALS7/LYPD3/TP53AIP1/EPHX3/CWH43/CDH1/SCEL/CXADR/ESRP2/FGFR2/IRF6/ALDH3B2/KRT5/C1orf116/INAVA/CA12/POU2F3/ST14/TFAP2C/BCL11…	69
3	C2	ONDER_CDH1_TARGETS_2_DN	ONDER_CDH1_TARGETS_2_DN	66/394	473/21587	6.64e-39	0	7.97e-36	CYP1A1/SERPINB13/ABCA12/SERPINB7/CST6/CSTA/PERP/FGFR3/GJB3/SDC1/RAB25/GPR87/S100A7/PKP3/CRCT1/EREG/S100A14/KCNG1/DSP/KLK5/TMEM40/TRIM29/LAD1/KLK7/TACSTD2/DSC3/MMP9/SPRR1B/SERPINB2/FAT2/EXPH5/SLC6A15/IL36G/DUOX1/IVL/PTPRZ1/SFN/AQP3/LGALS7/LYPD3/PTPRF/ERBB3/CLDN1/GJB5/CWH43/CDH1/SCEL/CXADR/EPS8L1/ESRP2/FGFR2/RAB38/IRF6/IL1RN/KRT5/C1orf116/INAVA/CA12/ESRP1/ST14/RIMS2/NRCAM/KLK11/EPN3/CNTNAP2/NRG1	66
4	C2	REACTOME_FORMATION_OF_THE_CORNIFIED_ENVELOPE	REACTOME_FORMATION_OF_THE_CORNIFIED_ENVELOPE	40/394	129/21587	3.31e-38	0	2.65e-35	KRT10/SPRR2E/LCE2B/LCE1C/LCE1B/SPRR2G/LCE2C/CSTA/PERP/SPINK5/FLG/DSC1/KRT2/LCE1A/PKP3/CDSN/DSG1/DSP/KLK5/EVPL/KRT80/PKP1/DSC3/KRT23/SPRR1B/KRT72/RPTN/KRT1/CASP14/IVL/TGM1/LCE1F/TGM5/LIPK/LIPM/LIPN/LCE2A/KRT5/KRT73/ST14	40
5	C2	REACTOME_KERATINIZATION	REACTOME_KERATINIZATION	41/394	217/21587	1.18e-29	0	7.11e-27	KRT10/SPRR2E/LCE2B/LCE1C/LCE1B/SPRR2G/LCE2C/CSTA/PERP/SPINK5/FLG/DSC1/KRT2/LCE1A/PKP3/CDSN/DSG1/DSP/KLK5/EVPL/KRT80/PKP1/DSC3/KRT23/SPRR1B/KRT72/RPTN/KRT1/KRTAP19-3/CASP14/IVL/TGM1/LCE1F/TGM5/LIPK/LIPM/LIPN/LCE2A/KRT5/KRT73/ST14	41
6	C2	HOLLERN_SQUAMOUS_BREAST_TUMOR	HOLLERN_SQUAMOUS_BREAST_TUMOR	36/394	167/21587	2.84e-28	0	1.36e-25	KRT10/CST6/ASPRV1/GJB4/CSTA/KRTDAP/DSC1/LY6G6C/GPR87/CRCT1/S100A14/CDSN/CALML5/KRT80/TRIM29/TGM3/KLK7/IL36RN/SERPINB2/KRT72/RPTN/KRT1/CASP14/IVL/TGM1/SFN/DEGS2/GSDMA/AQP3/GJB5/POU3F1/CWH43/SCEL/ELOVL4/KRT5/ATG9B	36
7	C2	HOLLERN_EMT_BREAST_TUMOR_DN	HOLLERN_EMT_BREAST_TUMOR_DN	32/394	123/21587	4.94e-28	0	1.97e-25	POF1B/MAL2/CALML3/RAB25/PKP3/DSP/EVPL/FAM83H/SPTBN2/TMPRSS13/EPPK1/SDR42E1/GSDMA/PTPRF/ERBB3/CLDN1/CDH1/CXADR/EPS8L1/ESRP2/IRF6/PLEKHG6/TJP3/ATP6V1C2/ESRP1/ST14/TFAP2C/BSPRY/BCL11A/NECTIN4/CRB3/KLC3	32
8	C2	RICKMAN_HEAD_AND_NECK_CANCER_C	RICKMAN_HEAD_AND_NECK_CANCER_C	27/394	116/21587	2e-22	0	6.87e-20	ABCA12/SERPINB7/ASPRV1/SPRR2G/KRTDAP/DSC1/CRCT1/EREG/CDSN/DSG1/KLK5/CALB2/KLK7/WFDC5/IL36RN/KRT1/SLC6A15/ALOX12B/IL36G/SDR9C7/HMGA2/MGST1/CWH43/RDH12/RNASE7/SLC39A2/NRG1	27
9	C2	COLDREN_GEFITINIB_RESISTANCE_DN	COLDREN_GEFITINIB_RESISTANCE_DN	34/394	228/21587	2.82e-21	0	8.47e-19	CST6/MAL2/RAB25/GPR87/ANXA9/S100A14/TMEM40/NPNT/LAD1/TACSTD2/ATP2C2/EPPK1/CRYBG2/EXPH5/PTK6/ERBB3/MPZL3/CDH1/SCEL/TTC22/EPS8L1/ESRP2/RAB38/IRF6/GRHL3/C1orf116/TJP3/C6orf132/ST14/BSPRY/TMC5/NECTIN4/EPN3/KLC3	34
10	C2	BLANCO_MELO_BETA_INTERFERON_TREATED_BRONCHIAL_EPITHELIAL_CELLS_DN	BLANCO_MELO_BETA_INTERFERON_TREATED_BRONCHIAL_EPITHELIAL_CELLS_DN	32/394	216/21587	5.33e-20	0	1.42e-17	A2ML1/CSTA/SPINK5/CNFN/S100A7/CRCT1/ANXA9/LY6D/CALML5/EVPL/SBSN/KLK7/TMPRSS13/SPRR1B/RPTN/IVL/DEGS2/AQP3/LYPD3/SULT2B1/NCCRP1/CARD14/EPHX3/CWH43/MAB21L4/SYT8/ALDH3B2/GRHL3/TJP3/NECTIN4/KLK11/EPN3	32
11	C2	RICKMAN_TUMOR_DIFFERENTIATED_WELL_VS_POORLY_DN	RICKMAN_TUMOR_DIFFERENTIATED_WELL_VS_POORLY_DN	38/394	380/21587	1.59e-17	0	3.81e-15	ABCA12/ASPRV1/CERS3/PERP/SDC1/DSC1/EREG/CDSN/DSP/TMEM40/KRT80/KLK7/EPPK1/IL36RN/SPRR1B/CRYBG2/NIPAL4/FAT2/IVL/SDR9C7/SFN/DUOXA1/IGFL2/CWH43/RNF39/GDPD2/RAB38/KRT5/ADAM12/GRHL3/C1orf116/C6orf132/CA12/RNASE7/NECTIN4/KLK11/KLC3/NRG1	38
12	C2	CHARAFE_BREAST_CANCER_BASAL_VS_MESENCHYMAL_UP	CHARAFE_BREAST_CANCER_BASAL_VS_MESENCHYMAL_UP	22/394	125/21587	9.5e-16	0	2.07e-13	MAL2/GJB3/DMKN/RAB25/PKP3/S100A14/KLK5/TRIM29/LAD1/TACSTD2/MPZL3/CDH1/RNF39/ESRP2/IRF6/KRT5/C1orf116/C6orf132/ESRP1/ST14/BSPRY/EPN3	22
13	C2	RICKMAN_TUMOR_DIFFERENTIATED_WELL_VS_MODERATELY_DN	RICKMAN_TUMOR_DIFFERENTIATED_WELL_VS_MODERATELY_DN	21/394	112/21587	1.13e-15	0	2.26e-13	ASPRV1/SPRR2G/PERP/KRTDAP/DMKN/SLC28A3/CYP26B1/CDSN/DSG1/KLK5/KLK7/WFDC5/IL36RN/SPRR1B/SDR9C7/SFN/LYPD5/IL22RA1/GDPD2/RNASE7/NRG1	21
14	C2	HUPER_BREAST_BASAL_VS_LUMINAL_UP	HUPER_BREAST_BASAL_VS_LUMINAL_UP	15/394	53/21587	2.12e-14	0	3.91e-12	CSTA/SDC1/S100A7/DSG1/TRIM29/PKP1/DSC3/SPRR1B/IVL/PTPRZ1/SFN/AQP3/LGALS7/GJB5/CA12	15
15	C2	CHARAFE_BREAST_CANCER_LUMINAL_VS_MESENCHYMAL_UP	CHARAFE_BREAST_CANCER_LUMINAL_VS_MESENCHYMAL_UP	37/394	453/21587	2.79e-14	0	4.79e-12	ABCA12/MAL2/RAB25/PKP3/ANXA9/S100A14/FAM83H/LAD1/SPTBN2/TMPRSS13/ATP2C2/KRT23/EPPK1/CRYBG2/EXPH5/DEGS2/LYPD3/SULT2B1/ERBB3/MPZL3/PRR15/CDH1/EPS8L1/ESRP2/IRF6/ALDH3B2/GGT6/TJP3/CAMSAP3/C6orf132/CA12/ESRP1/ST14/BICDL1/BSPRY/NECTIN4/EPN3	37
16	C2	AIGNER_ZEB1_TARGETS	AIGNER_ZEB1_TARGETS	12/394	35/21587	6.61e-13	1e-10	1.06e-10	MAL2/GJB3/DMKN/PKP3/DSP/TACSTD2/EPPK1/SFN/CDH1/SCEL/CXADR/CRB3	12
17	C2	ANDERSEN_CHOLANGIOCARCINOMA_CLASS2	ANDERSEN_CHOLANGIOCARCINOMA_CLASS2	21/394	175/21587	9.88e-12	1.6e-09	1.48e-09	CST6/GJB4/GJB3/GPR87/PKP3/KLK7/STYK1/SERPINB2/PTK6/SFN/SOX21/IGFL2/EPHX3/SERPINB5/GJB5/SCEL/SCIN/EPS8L1/C1orf116/TJP3/ST14	21
18	C2	MCBRYAN_PUBERTAL_BREAST_4_5WK_UP	MCBRYAN_PUBERTAL_BREAST_4_5WK_UP	24/394	270/21587	1.96e-10	3.06e-08	2.76e-08	POF1B/PERP/SDC1/RAB25/LY6D/DSP/TMEM40/SPON1/LAD1/TACSTD2/ERBB3/SERPINB5/CDH1/SCIN/ESRP2/FGFR2/IRF6/ID4/SPP1/ESRP1/ST14/TFAP2C/BSPRY/ACTG2	24
19	C2	SMID_BREAST_CANCER_RELAPSE_IN_BONE_DN	SMID_BREAST_CANCER_RELAPSE_IN_BONE_DN	26/394	324/21587	3.2e-10	4.73e-08	4.26e-08	TMEM45A/PERP/GJB3/CYP26B1/DSG1/KCNG1/KLK5/TRIM29/KLK7/PKP1/DSC3/KRT23/SERPINB2/PTPRZ1/MUC16/PTPRF/EPHX3/CLDN1/ACAN/ID4/KRT5/IGHV4-34/IGKV3-20/TFAP2C/BCL11A/ACTG2	26
20	C2	ONDER_CDH1_TARGETS_3_DN	ONDER_CDH1_TARGETS_3_DN	12/394	59/21587	5.98e-10	8.38e-08	7.55e-08	SERPINB13/S100A7/CRCT1/KLK7/SERPINB2/IL36G/IVL/CWH43/SCEL/C1orf116/KLK11/EPN3	12
21	C2	SCHAEFFER_PROSTATE_DEVELOPMENT_48HR_UP	SCHAEFFER_PROSTATE_DEVELOPMENT_48HR_UP	29/394	452/21587	5.43e-09	7.227e-07	6.52e-07	SPINK5/FGFR3/RAB25/PKP3/ANXA9/S100A14/PSAPL1/TMEM40/NKPD1/SFRP2/FAM83H/TACSTD2/ATP2C2/KRT23/CCBE1/SDR42E1/AQP3/PRR15/CDH1/FGFR2/GDPD2/MFSD2A/ALDH3B2/C1orf116/C6orf132/ADGRB1/TFAP2C/BSPRY/PLCH2	29
22	C2	WU_CELL_MIGRATION	WU_CELL_MIGRATION	18/394	183/21587	7.68e-09	9.733e-07	8.78e-07	CST6/PERP/GJB3/RAB25/GPR87/PKP3/S100A14/TRIM29/LAD1/TACSTD2/SFN/AQP3/HMGA2/CDH1/CXADR/SERPINE1/ESRP1/ST14	18
23	C2	RICKMAN_HEAD_AND_NECK_CANCER_E	RICKMAN_HEAD_AND_NECK_CANCER_E	12/394	88/21587	6.81e-08	8.2451e-06	7.43e-06	SERPINB13/POF1B/SLURP1/A2ML1/TGM3/RPTN/AADAC/FAM83C/EPHX3/SCEL/IL1RN/PAX9	12
24	C2	WANG_BARRETTS_ESOPHAGUS_AND_ESOPHAGUS_CANCER_DN	WANG_BARRETTS_ESOPHAGUS_AND_ESOPHAGUS_CANCER_DN	8/394	37/21587	2.79e-07	3.22625e-05	2.91e-05	SLURP1/CSTA/LY6G6C/TRIM29/KRT1/LGALS7/SULT2B1/PAX9	8
25	C2	NABA_SECRETED_FACTORS	NABA_SECRETED_FACTORS	22/394	343/21587	3.97e-07	4.4036e-05	3.97e-05	IL37/LEP/FLG2/FLG/S100A7/EREG/S100A14/BRINP3/WNT16/BTC/SFRP2/CCBE1/IL36RN/RPTN/IL36G/ANGPT4/HGFAC/GDF7/IL1RN/CCL26/WNT3/NRG1	22
26	C2	SCHUETZ_BREAST_CANCER_DUCTAL_INVASIVE_DN	SCHUETZ_BREAST_CANCER_DUCTAL_INVASIVE_DN	11/394	85/21587	4.15e-07	4.41517e-05	3.98e-05	PERP/GPR87/ANXA9/DSC3/PRKAR2B/PTPRF/ERBB3/ALDH3B2/TJP3/EPN3/ACTG2	11
27	C2	BOSCO_EPITHELIAL_DIFFERENTIATION_MODULE	BOSCO_EPITHELIAL_DIFFERENTIATION_MODULE	10/394	69/21587	4.77e-07	4.88637e-05	4.41e-05	A2ML1/SPINK5/ANXA9/TGM3/TACSTD2/SPRR1B/SERPINB2/MUC16/NCCRP1/SCEL	10
28	C2	LIN_SILENCED_BY_TUMOR_MICROENVIRONMENT	LIN_SILENCED_BY_TUMOR_MICROENVIRONMENT	12/394	107/21587	6.02e-07	5.93947e-05	5.35e-05	CST6/A2ML1/CRCT1/KRT23/IVL/MUC16/ERBB3/SCEL/EPS8L1/IL1RN/GRHL3/GGT6	12
29	C2	MIKKELSEN_NPC_HCP_WITH_H3K27ME3	MIKKELSEN_NPC_HCP_WITH_H3K27ME3	21/394	345/21587	1.69e-06	0.000160902	0.000145065	MAL2/LAD1/SPTBN2/NELL1/DEGS2/SGPP2/PRPH/CDH1/GATA5/GRM7/CNNM1/HS3ST6/FFAR4/C6orf132/POU2F3/ADGRB1/SLC7A14/TFAP2C/BCL11A/CRB3/TP73	21
30	C2	NABA_ECM_REGULATORS	NABA_ECM_REGULATORS	17/394	238/21587	1.97e-06	0.000180939	0.000163131	SERPINB13/SERPINB7/SERPINB12/CST6/A2ML1/CSTA/SERPINA12/MEP1B/TGM3/MMP9/SERPINB2/TGM1/SERPINB5/TGM5/SERPINE1/ADAM12/ST14	17
31	C2	REACTOME_ERBB2_ACTIVATES_PTK6_SIGNALING	REACTOME_ERBB2_ACTIVATES_PTK6_SIGNALING	5/394	13/21587	2.25e-06	0.0001999	0.000180226	EREG/BTC/PTK6/ERBB3/NRG1	5
32	C2	DELYS_THYROID_CANCER_UP	DELYS_THYROID_CANCER_UP	24/394	445/21587	2.6e-06	0.000223645	0.000201633	CST6/GJB3/SDC1/EREG/DSP/EVPL/TRIM29/MFAP2/TACSTD2/CHIT1/NELL2/ATP10B/SFN/PTPRF/ERBB3/CLDN1/HMGA2/SCEL/IL1RN/CD1A/ADAM12/SPP1/ST14/NRCAM	24
33	C2	MOHANKUMAR_HOXA1_TARGETS_DN	MOHANKUMAR_HOXA1_TARGETS_DN	14/394	173/21587	3.76e-06	0.00031278	0.000281996	SPINK5/S100A7/S100A14/C3orf52/CALML5/BTC/MFAP2/PDE8B/NELL2/SERPINB5/RNF39/FOXN1/GRHL3/INAVA	14
34	C2	LOPEZ_EPITHELIOID_MESOTHELIOMA	LOPEZ_EPITHELIOID_MESOTHELIOMA	5/394	17/21587	1.02e-05	0.000822628	0.000741663	ANXA9/PTPRF/ID4/BICDL1/KLK11	5
35	C2	WAMUNYOKOLI_OVARIAN_CANCER_LMP_UP	WAMUNYOKOLI_OVARIAN_CANCER_LMP_UP	17/394	270/21587	1.06e-05	0.000832595	0.000750649	RAB25/C3orf52/FAM83H/TACSTD2/STYK1/SFN/SGPP2/ERBB3/TTC22/ESRP2/C1orf116/TJP3/ESRP1/ST14/BSPRY/TMC5/CRB3	17
36	C2	PYEON_CANCER_HEAD_AND_NECK_VS_CERVICAL_DN	PYEON_CANCER_HEAD_AND_NECK_VS_CERVICAL_DN	6/394	29/21587	1.18e-05	0.000901032	0.00081235	ASPRV1/KRTDAP/DSC1/CDSN/KLK7/SLC6A15	6
37	C2	CHANG_IMMORTALIZED_BY_HPV31_DN	CHANG_IMMORTALIZED_BY_HPV31_DN	8/394	60/21587	1.28e-05	0.000947244	0.000854014	SPRR2E/DMKN/DSG1/DSP/KLK7/SERPINB2/SULT2B1/IL1RN	8
38	C2	PID_DELTA_NP63_PATHWAY	PID_DELTA_NP63_PATHWAY	7/394	47/21587	2.14e-05	0.00154282	0.00139098	PERP/SFN/FASN/RAB38/DLX5/KRT5/NRG1	7
39	C2	FARMER_BREAST_CANCER_CLUSTER_7	FARMER_BREAST_CANCER_CLUSTER_7	5/394	20/21587	2.44e-05	0.00171086	0.00154247	SCD/CDH1/FASN/ESRP2/ALDH3B2	5
40	C2	RICKMAN_METASTASIS_DN	RICKMAN_METASTASIS_DN	16/394	262/21587	2.8e-05	0.00191125	0.00172314	PERP/GJB3/SDC1/PKP3/S100A14/LY6D/TRIM29/LAD1/PKP1/DSC3/EPPK1/SPRR1B/SFN/IRF6/KRT5/NECTIN4	16
41	C2	REACTOME_APOPTOTIC_CLEAVAGE_OF_CELL_ADHESION_PROTEINS	REACTOME_APOPTOTIC_CLEAVAGE_OF_CELL_ADHESION_PROTEINS	4/394	11/21587	3.26e-05	0.00216858	0.00195514	DSG1/DSP/PKP1/CDH1	4
42	C2	MCBRYAN_PUBERTAL_BREAST_3_4WK_UP	MCBRYAN_PUBERTAL_BREAST_3_4WK_UP	14/394	211/21587	3.58e-05	0.00232721	0.00209816	PERP/SDC1/LY6D/DSP/HAL/TACSTD2/SCD/CDH1/IRF6/ID4/SPP1/ESRP1/ST14/TFAP2C	14
43	C2	MEISSNER_BRAIN_HCP_WITH_H3K27ME3	MEISSNER_BRAIN_HCP_WITH_H3K27ME3	16/394	271/21587	4.21e-05	0.00266809	0.0024055	CALB2/PKP1/CYP4F22/HMGA2/GATA5/GDF7/IRF6/KCNK15/IRX6/PLEKHG6/FFAR4/POU2F3/TFAP2C/WNT3/CRB3/TP73	16
44	C2	JI_CARCINOGENESIS_BY_KRAS_AND_STK11_UP	JI_CARCINOGENESIS_BY_KRAS_AND_STK11_UP	4/394	12/21587	4.82e-05	0.00298236	0.00268883	GPR87/PKP1/LYPD3/KRT5	4
45	C2	ONDER_CDH1_TARGETS_1_DN	ONDER_CDH1_TARGETS_1_DN	12/394	170/21587	7.1e-05	0.00429708	0.00387415	SERPINB13/S100A7/CRCT1/KLK7/SERPINB2/IL36G/IVL/CWH43/SCEL/C1orf116/KLK11/EPN3	12
46	C2	ZHENG_IL22_SIGNALING_UP	ZHENG_IL22_SIGNALING_UP	7/394	59/21587	9.64e-05	0.00559305	0.00504257	CSTA/ARG1/DMKN/TGM1/CLDN1/MFSD2A/NECTIN4	7
47	C2	MEISSNER_NPC_HCP_WITH_H3K27ME3	MEISSNER_NPC_HCP_WITH_H3K27ME3	8/394	79/21587	9.66e-05	0.00559305	0.00504257	NELL1/GATA5/KCNK15/GRM7/POU2F3/SLC7A14/TFAP2C/CRB3	8
48	C2	SMID_BREAST_CANCER_ERBB2_UP	SMID_BREAST_CANCER_ERBB2_UP	11/394	151/21587	0.000106772	0.0060474	0.0054522	ABCA12/S100A7/BRINP3/ATP2C2/AQP3/SCD/FASN/MAB21L4/ALDH3B2/IGKV3-20/TMC5	11
49	C2	MIKKELSEN_MEF_ICP_WITH_H3K27ME3	MIKKELSEN_MEF_ICP_WITH_H3K27ME3	13/394	206/21587	0.00011253	0.00619333	0.00558377	LY6G6C/SLC28A3/BRINP3/ZIC4/FXYD7/PDE8B/EXPH5/SULT2B1/NCCRP1/KLB/TJP3/ESRP1/EPN3	13
50	C2	SENGUPTA_NASOPHARYNGEAL_CARCINOMA_DN	SENGUPTA_NASOPHARYNGEAL_CARCINOMA_DN	18/394	358/21587	0.000114002	0.00619333	0.00558377	SERPINB7/DMKN/TPPP3/TMEM40/EPPK1/DUOX1/ATP10B/AQP3/MUC16/PRR15/ALDH3B2/C1orf116/INAVA/TJP3/CFAP45/ERICH3/TMC5/DNAH9	18
51	C2	MURAKAMI_UV_RESPONSE_1HR_UP	MURAKAMI_UV_RESPONSE_1HR_UP	4/394	15/21587	0.000127197	0.00651149	0.00587061	KRT10/DSG1/KRT1/PTPRF	4
52	C2	PID_ERBB_NETWORK_PATHWAY	PID_ERBB_NETWORK_PATHWAY	4/394	15/21587	0.000127197	0.00651149	0.00587061	EREG/BTC/ERBB3/NRG1	4
53	C2	REACTOME_ERBB2_REGULATES_CELL_MOTILITY	REACTOME_ERBB2_REGULATES_CELL_MOTILITY	4/394	15/21587	0.000127197	0.00651149	0.00587061	EREG/BTC/ERBB3/NRG1	4
54	C2	REACTOME_PI3K_EVENTS_IN_ERBB2_SIGNALING	REACTOME_PI3K_EVENTS_IN_ERBB2_SIGNALING	4/394	16/21587	0.00016716	0.00839583	0.00756949	EREG/BTC/ERBB3/NRG1	4
55	C2	WP_HAIR_FOLLICLE_DEVELOPMENT_CYTODIFFERENTIATION_PART_3_OF_3	WP_HAIR_FOLLICLE_DEVELOPMENT_CYTODIFFERENTIATION_PART_3_OF_3	8/394	88/21587	0.000206546	0.0101511	0.00915202	PERP/SPINK5/DSG1/KLK5/KLK7/CASP14/GSDMA/FOXN1	8
56	C2	DARWICHE_PAPILLOMA_RISK_LOW_UP	DARWICHE_PAPILLOMA_RISK_LOW_UP	11/394	163/21587	0.000209734	0.0101511	0.00915202	CSTA/KPRP/ARG1/CALML5/RPTN/SDR9C7/SFN/CACNA1E/ACAN/INAVA/TP73	11
57	C2	KEGG_P53_SIGNALING_PATHWAY	KEGG_P53_SIGNALING_PATHWAY	7/394	68/21587	0.000238055	0.0113161	0.0102024	PERP/SFN/TP53AIP1/SERPINB5/SERPINE1/ADGRB1/TP73	7
58	C2	LIM_MAMMARY_STEM_CELL_DN	LIM_MAMMARY_STEM_CELL_DN	19/394	416/21587	0.000255172	0.0116641	0.0105161	SLC28A3/RAB25/EVPL/BTC/TMPRSS13/LYPD3/SULT2B1/PTPRF/ERBB3/CLDN1/CDH1/ALDH3B2/TJP3/CAMSAP3/ST14/NECTIN4/ANO9/KLK11/CRB3	19
59	C2	CROMER_TUMORIGENESIS_DN	CROMER_TUMORIGENESIS_DN	6/394	49/21587	0.000256422	0.0116641	0.0105161	SLURP1/SPINK5/TGM3/AQP3/SCEL/IL1RN	6
60	C2	PLASARI_TGFB1_TARGETS_10HR_UP	PLASARI_TGFB1_TARGETS_10HR_UP	12/394	195/21587	0.00025852	0.0116641	0.0105161	ARG1/GJB3/EREG/TNNT2/PKP1/MMP9/SFN/BTBD11/SERPINE1/MFSD2A/ADAM12/CXCR6	12
61	C2	LIEN_BREAST_CARCINOMA_METAPLASTIC_VS_DUCTAL_DN	LIEN_BREAST_CARCINOMA_METAPLASTIC_VS_DUCTAL_DN	9/394	115/21587	0.00026292	0.0116649	0.0105168	CST6/MAL2/HCAR1/EPPK1/CDH1/PTGER3/CA12/CRB3/EPN3	9
62	C2	OHGUCHI_LIVER_HNF4A_TARGETS_DN	OHGUCHI_LIVER_HNF4A_TARGETS_DN	11/394	168/21587	0.000272568	0.0118947	0.010724	PERP/SERPINA12/GLYAT/AADAC/SDR9C7/ENTPD8/ERBB3/CLDN1/MFSD2A/CA5A/OTC	11
63	C2	CHIANG_LIVER_CANCER_SUBCLASS_CTNNB1_DN	CHIANG_LIVER_CANCER_SUBCLASS_CTNNB1_DN	11/394	170/21587	0.000301805	0.0127525	0.0114973	TMEM45A/MAL2/HAL/SLC15A1/MMP9/CYP4F22/C7/CDH1/SERPINE1/FGFR2/RDH12	11
64	C2	NABA_ECM_AFFILIATED	NABA_ECM_AFFILIATED	11/394	170/21587	0.000301805	0.0127525	0.0114973	SDC1/ANXA9/CLEC2A/CLEC4G/MUC19/LGALS7/MUC16/CLEC18B/ITLN1/SFTPD/LGALS12	11
65	C2	SARRIO_EPITHELIAL_MESENCHYMAL_TRANSITION_DN	SARRIO_EPITHELIAL_MESENCHYMAL_TRANSITION_DN	10/394	145/21587	0.000339548	0.0141231	0.012733	DSP/TRIM29/TACSTD2/DSC3/SPRR1B/AQP3/SCD/CDH1/IRF6/IL1RN	10
66	C2	MURAKAMI_UV_RESPONSE_6HR_UP	MURAKAMI_UV_RESPONSE_6HR_UP	5/394	34/21587	0.000355298	0.0143852	0.0129694	DSG1/DSP/EVPL/KRT1/PTPRF	5
67	C2	SHEPARD_BMYB_MORPHOLINO_DN	SHEPARD_BMYB_MORPHOLINO_DN	12/394	202/21587	0.000356658	0.0143852	0.0129694	KRT2/RBP4/TGM1/CIDEC/SOX21/AQP3/CLDN1/POU3F1/SCIN/CENPM/MYH8/PCK1	12
68	C2	BLANCO_MELO_HUMAN_PARAINFLUENZA_VIRUS_3_INFECTION_A594_CELLS_DN	BLANCO_MELO_HUMAN_PARAINFLUENZA_VIRUS_3_INFECTION_A594_CELLS_DN	9/394	122/21587	0.000407914	0.016207	0.0146118	FGFR3/ANXA9/FCGBP/DEGS2/AQP3/HS3ST6/TJP3/CAMSAP3/CRB3	9
69	C2	MURAKAMI_UV_RESPONSE_24HR	MURAKAMI_UV_RESPONSE_24HR	4/394	20/21587	0.00042001	0.0164422	0.0148239	KRT10/DSG1/DSP/KRT1	4
70	C2	REACTOME_CONSTITUTIVE_SIGNALING_BY_ABERRANT_PI3K_IN_CANCER	REACTOME_CONSTITUTIVE_SIGNALING_BY_ABERRANT_PI3K_IN_CANCER	7/394	75/21587	0.00043705	0.0168613	0.0152017	FGFR3/EREG/BTC/ERBB3/KLB/FGFR2/NRG1	7
71	C2	DARWICHE_PAPILLOMA_RISK_HIGH_UP	DARWICHE_PAPILLOMA_RISK_HIGH_UP	10/394	150/21587	0.000444633	0.0169088	0.0152446	CSTA/KPRP/ARG1/CALML5/RPTN/SDR9C7/SFN/CACNA1E/ACAN/TP73	10
72	C2	MIKKELSEN_IPS_ICP_WITH_H3K27ME3	MIKKELSEN_IPS_ICP_WITH_H3K27ME3	6/394	55/21587	0.000484929	0.0179289	0.0161643	ZIC4/FXYD7/KRT1/ESRP1/EPN3/CNTNAP2	6
73	C2	PID_FGF_PATHWAY	PID_FGF_PATHWAY	6/394	55/21587	0.000484929	0.0179289	0.0161643	FGFR3/MMP9/KLB/CDH1/FGFR2/SPP1	6
74	C2	MEISSNER_NPC_ICP_WITH_H3_UNMETHYLATED	MEISSNER_NPC_ICP_WITH_H3_UNMETHYLATED	4/394	21/21587	0.000511406	0.0183968	0.0165861	LEP/EVPL/EPPK1/EPN3	4
75	C2	STEGER_ADIPOGENESIS_UP	STEGER_ADIPOGENESIS_UP	4/394	21/21587	0.000511406	0.0183968	0.0165861	CIDEA/CIDEC/ADIPOQ/PCK1	4
76	C2	REACTOME_SHC1_EVENTS_IN_ERBB2_SIGNALING	REACTOME_SHC1_EVENTS_IN_ERBB2_SIGNALING	4/394	22/21587	0.000616107	0.0216191	0.0194913	EREG/BTC/ERBB3/NRG1	4
77	C2	WP_VITAMIN_D_RECEPTOR_PATHWAY	WP_VITAMIN_D_RECEPTOR_PATHWAY	11/394	185/21587	0.000617226	0.0216191	0.0194913	CYP1A1/NOX1/LCE2B/CST6/DEFB132/ATP2C2/SPRR1B/CASP14/LCE1F/ID4/SPP1	11
78	C2	REACTOME_PI3K_EVENTS_IN_ERBB4_SIGNALING	REACTOME_PI3K_EVENTS_IN_ERBB4_SIGNALING	3/394	10/21587	0.000658209	0.0227552	0.0205156	EREG/BTC/NRG1	3
79	C2	YAUCH_HEDGEHOG_SIGNALING_PARACRINE_DN	YAUCH_HEDGEHOG_SIGNALING_PARACRINE_DN	13/394	250/21587	0.000729157	0.0247717	0.0223336	CYP1A1/KCNJ3/TNNT2/THEM5/SERPINB2/SUSD5/SERPINB5/POU3F1/LIPM/ID4/WNT3/PAX9/OTC	13
80	C2	HINATA_NFKB_TARGETS_KERATINOCYTE_DN	HINATA_NFKB_TARGETS_KERATINOCYTE_DN	4/394	23/21587	0.000735147	0.0247717	0.0223336	KLK7/SULT2B1/SCEL/RIMS2	4
81	C2	LIU_PROSTATE_CANCER_DN	LIU_PROSTATE_CANCER_DN	20/394	491/21587	0.000759509	0.0250501	0.0225846	SDC1/DMKN/GPR87/TRIM29/RBP4/SPON1/KCNJ3/DSC3/KRT23/FCGBP/DUOX1/NELL2/AQP3/SGPP2/FGFR2/MFSD2A/ID4/KRT5/INAVA/ACTG2	20
82	C2	MEISSNER_NPC_HCP_WITH_H3K4ME2_AND_H3K27ME3	MEISSNER_NPC_HCP_WITH_H3K4ME2_AND_H3K27ME3	16/394	350/21587	0.00076223	0.0250501	0.0225846	LAD1/SPTBN2/SGPP2/KCNA1/PRPH/CDH1/PTGER3/ACAN/DLX5/CNNM1/HS3ST6/FFAR4/ADGRB1/ATP6V1C2/BICDL1/TP73	16
83	C2	SATO_SILENCED_BY_METHYLATION_IN_PANCREATIC_CANCER_1	SATO_SILENCED_BY_METHYLATION_IN_PANCREATIC_CANCER_1	18/394	421/21587	0.000796038	0.0258421	0.0232987	IL37/FGFR3/CYP26B1/RBP4/SPON1/MYL10/TACSTD2/IL36RN/SFN/AQP3/LYPD3/SCD/SERPINE1/EPS8L1/RAB38/ST14/TFAP2C/KLK11	18
84	C2	JECHLINGER_EPITHELIAL_TO_MESENCHYMAL_TRANSITION_DN	JECHLINGER_EPITHELIAL_TO_MESENCHYMAL_TRANSITION_DN	6/394	62/21587	0.00092404	0.0294861	0.026584	PKP1/SERPINB5/HMGA2/CDH1/IRF6/ID4	6
85	C2	NAKAYAMA_SOFT_TISSUE_TUMORS_PCA2_DN	NAKAYAMA_SOFT_TISSUE_TUMORS_PCA2_DN	7/394	85/21587	0.000930441	0.0294861	0.026584	RBP4/PLIN1/SLC7A10/GYG2/ADIPOQ/PTGER3/PCK1	7
86	C2	NABA_ECM_GLYCOPROTEINS	NABA_ECM_GLYCOPROTEINS	11/394	196/21587	0.000993027	0.0308674	0.0278294	SPON1/NPNT/MFAP2/NELL1/NTN5/NELL2/DSPP/LAMB4/ADIPOQ/GLDN/SPP1	11
87	C2	INGRAM_SHH_TARGETS_DN	INGRAM_SHH_TARGETS_DN	6/394	63/21587	0.00100585	0.0308674	0.0278294	SDC1/EREG/TPPP3/SFRP2/POU3F1/IL1RN	6
88	C2	WANG_BARRETTS_ESOPHAGUS_DN	WANG_BARRETTS_ESOPHAGUS_DN	4/394	25/21587	0.00102041	0.0308674	0.0278294	FGFR3/DSG1/KLK7/AQP3	4
89	C2	WP_DIFFERENTIATION_OF_WHITE_AND_BROWN_ADIPOCYTE	WP_DIFFERENTIATION_OF_WHITE_AND_BROWN_ADIPOCYTE	4/394	25/21587	0.00102041	0.0308674	0.0278294	LEP/SLC7A10/CIDEA/ADIPOQ	4
90	C2	SCHLESINGER_METHYLATED_DE_NOVO_IN_CANCER	SCHLESINGER_METHYLATED_DE_NOVO_IN_CANCER	7/394	88/21587	0.0011423	0.0341663	0.0308036	RBP4/DSC3/EPHX3/POU3F1/GATA5/TFAP2C/TP73	7
91	C2	MIKKELSEN_MCV6_HCP_WITH_H3K27ME3	MIKKELSEN_MCV6_HCP_WITH_H3K27ME3	18/394	436/21587	0.00118262	0.0345625	0.0311608	RBP4/SPON1/SPTBN2/SLC7A10/NELL1/MMP9/FAM83G/ALOX12B/NELL2/GATA5/ACAN/GDF7/KCNK15/CNNM1/HS3ST6/POU2F3/ADGRB1/TP73	18
92	C2	REACTOME_SIGNALING_BY_ERBB2_IN_CANCER	REACTOME_SIGNALING_BY_ERBB2_IN_CANCER	4/394	26/21587	0.00118873	0.0345625	0.0311608	EREG/BTC/ERBB3/NRG1	4
93	C2	REACTOME_SPHINGOLIPID_DE_NOVO_BIOSYNTHESIS	REACTOME_SPHINGOLIPID_DE_NOVO_BIOSYNTHESIS	5/394	44/21587	0.0011945	0.0345625	0.0311608	ACER1/CERS3/DEGS2/SGPP2/ALDH3B2	5
94	C2	OHM_METHYLATED_IN_ADULT_CANCERS	OHM_METHYLATED_IN_ADULT_CANCERS	4/394	27/21587	0.00137555	0.0386766	0.0348699	SFRP2/CDH1/GATA5/TP73	4
95	C2	ZHOU_INFLAMMATORY_RESPONSE_LPS_UP	ZHOU_INFLAMMATORY_RESPONSE_LPS_UP	17/394	406/21587	0.00138042	0.0386766	0.0348699	NOX1/EREG/HAL/SPON1/NIPAL4/SERPINB2/RPTN/TGM1/SOX21/SGPP2/CLDN1/SERPINE1/MFSD2A/IRF6/BCL11A/PLAAT5/TP73	17
96	C2	TURASHVILI_BREAST_LOBULAR_CARCINOMA_VS_DUCTAL_NORMAL_DN	TURASHVILI_BREAST_LOBULAR_CARCINOMA_VS_DUCTAL_NORMAL_DN	7/394	91/21587	0.00139025	0.0386766	0.0348699	PERP/TRIM29/KRT23/CDH1/ID4/KRT5/ACTG2	7
97	C2	SENGUPTA_NASOPHARYNGEAL_CARCINOMA_WITH_LMP1_DN	SENGUPTA_NASOPHARYNGEAL_CARCINOMA_WITH_LMP1_DN	10/394	174/21587	0.0013948	0.0386766	0.0348699	ABCA12/DMKN/S100A7/KRT23/SPRR1B/SLC6A15/AADAC/FAM83C/C7/SCEL	10
98	C2	BERTUCCI_INVASIVE_CARCINOMA_DUCTAL_VS_LOBULAR_DN	BERTUCCI_INVASIVE_CARCINOMA_DUCTAL_VS_LOBULAR_DN	5/394	46/21587	0.00146349	0.0401629	0.0362099	RBP4/CIDEC/NECAB1/ADIPOQ/GDPD2	5
99	C2	INAMURA_LUNG_CANCER_SCC_UP	INAMURA_LUNG_CANCER_SCC_UP	3/394	13/21587	0.0015061	0.0409106	0.0368841	DSC3/SFN/KRT5	3
100	C2	BLANCO_MELO_RESPIRATORY_SYNCYTIAL_VIRUS_INFECTION_A594_CELLS_DN	BLANCO_MELO_RESPIRATORY_SYNCYTIAL_VIRUS_INFECTION_A594_CELLS_DN	8/394	119/21587	0.00154719	0.0416023	0.0375077	FGFR3/ANXA9/TPPP3/FCGBP/CIDEC/DEGS2/AQP3/TJP3	8
101	C2	CERVERA_SDHB_TARGETS_1_UP	CERVERA_SDHB_TARGETS_1_UP	8/394	120/21587	0.00163192	0.0434417	0.0391661	TMEM40/KRT80/SUSD5/EPS8L1/PTGER3/SPOCK3/LYPD6B/ATP6V1C2	8
102	C2	NABA_CORE_MATRISOME	NABA_CORE_MATRISOME	13/394	275/21587	0.00172709	0.0455199	0.0410397	SPON1/NPNT/MFAP2/NELL1/NTN5/NELL2/DSPP/LAMB4/ADIPOQ/ACAN/GLDN/SPOCK3/SPP1	13
103	C2	LU_TUMOR_VASCULATURE_UP	LU_TUMOR_VASCULATURE_UP	4/394	29/21587	0.00180889	0.0467501	0.0421489	MMP9/SCIN/ADAM12/SPP1	4
104	C2	REACTOME_DOWNREGULATION_OF_ERBB2_SIGNALING	REACTOME_DOWNREGULATION_OF_ERBB2_SIGNALING	4/394	29/21587	0.00180889	0.0467501	0.0421489	EREG/BTC/ERBB3/NRG1	4
105	C2	SESTO_RESPONSE_TO_UV_C8	SESTO_RESPONSE_TO_UV_C8	6/394	71/21587	0.00187697	0.0475848	0.0429014	FGFR3/DSC1/PTPRZ1/PTPRF/FASN/SERPINE1	6
106	C2	REACTOME_SHC1_EVENTS_IN_ERBB4_SIGNALING	REACTOME_SHC1_EVENTS_IN_ERBB4_SIGNALING	3/394	14/21587	0.00189105	0.0475848	0.0429014	EREG/BTC/NRG1	3
107	C2	BLANCO_MELO_COVID19_SARS_COV_2_INFECTION_A594_ACE2_EXPRESSING_CELLS_DN	BLANCO_MELO_COVID19_SARS_COV_2_INFECTION_A594_ACE2_EXPRESSING_CELLS_DN	7/394	96/21587	0.00189481	0.0475848	0.0429014	FGFR3/CNFN/TPPP3/DSC3/CENPM/SPP1/FFAR4	7
108	C4	GNF2_SPRR1B	GNF2_SPRR1B	12/176	24/10012	1.35e-15	0	4.7e-13	SERPINB13/CSTA/SPINK5/S100A7/CRCT1/LY6D/EVPL/TGM3/PKP1/SPRR1B/TGM1/IL1RN	12
109	C4	MODULE_297	MODULE_297	15/176	80/10012	6.38e-12	8e-10	7.43e-10	CSTA/CALML3/DSP/KLK5/TRIM29/DSC3/SPRR1B/SERPINB2/KRT1/LGALS7/SERPINB5/GJB5/FASN/SERPINE1/KRT5	15
110	C4	MODULE_357	MODULE_357	15/176	80/10012	6.38e-12	8e-10	7.43e-10	CSTA/CALML3/DSP/KLK5/TRIM29/DSC3/SPRR1B/SERPINB2/KRT1/LGALS7/SERPINB5/GJB5/FASN/SERPINE1/KRT5	15
111	C4	MODULE_154	MODULE_154	14/176	75/10012	3.53e-11	3.4e-09	3.09e-09	CSTA/CALML3/KLK5/TRIM29/DSC3/SPRR1B/SERPINB2/KRT1/LGALS7/SERPINB5/GJB5/FASN/SERPINE1/KRT5	14
112	C4	MODULE_153	MODULE_153	9/176	34/10012	4.7e-09	3.616e-07	3.28e-07	LCE2B/S100A7/DSP/EVPL/SPRR1B/KRT1/GJB5/SCEL/KRT5	9
113	C4	GNF2_SERPINB5	GNF2_SERPINB5	8/176	28/10012	1.79e-08	1.1491e-06	1.04e-06	PERP/GJB3/GPR87/S100A14/SFN/SERPINB5/GJB5/KRT5	8
114	C4	GNF2_CDH3	GNF2_CDH3	6/176	27/10012	5.9e-06	0.000324624	0.000294669	GJB3/GPR87/S100A14/SFN/SERPINB5/GJB5	6
115	C4	MODULE_342	MODULE_342	14/176	213/10012	2.25e-05	0.00108155	0.000981747	MAL2/SDC1/CALML3/RAB25/ANXA9/DSP/SPON1/LAD1/TACSTD2/HLA-DRB5/PTPRF/CDH1/IL1RN/KRT5	14
116	C4	MODULE_180	MODULE_180	10/176	119/10012	4.45e-05	0.0019017	0.00172622	MAL2/ANXA9/DSP/AQP3/SULT2B1/ERBB3/CDH1/ESRP2/TJP3/TFAP2C	10
117	C4	MODULE_139	MODULE_139	8/176	79/10012	7.01e-05	0.00248036	0.00225148	MAL2/PKP3/ANXA9/SULT2B1/ERBB3/CDH1/TJP3/TFAP2C	8
118	C4	MODULE_298	MODULE_298	5/176	26/10012	7.73e-05	0.00248036	0.00225148	KRT2/DSP/SPRR1B/KRT1/KRT5	5
119	C4	MODULE_68	MODULE_68	5/176	26/10012	7.73e-05	0.00248036	0.00225148	KRT2/DSP/SPRR1B/KRT1/KRT5	5
120	C4	MODULE_324	MODULE_324	10/176	133/10012	0.000114119	0.00337968	0.00306781	ARG1/CALML3/S100A7/DSG1/CALB2/NELL1/MMP9/CDH1/FASN/CA12	10
121	C4	MODULE_220	MODULE_220	16/176	333/10012	0.000251108	0.00690547	0.00626826	LCE2B/KRT2/EREG/EVPL/NELL1/SPRR1B/CASP14/HMGA2/GJB5/POU3F1/DLX5/KRT5/ADAM12/PAX9/ACTG2/NRG1	16
122	C4	MODULE_38	MODULE_38	19/176	463/10012	0.000493426	0.0126646	0.011496	SDC1/LY6G6C/PKP3/DSP/TRIM29/MFAP2/LAD1/TACSTD2/FCGBP/LYPD3/ERBB3/CDH1/SERPINE1/ALDH3B2/SPP1/TFAP2C/PAX9/HAP1/ACTG2	19
123	C4	MODULE_455	MODULE_455	5/176	39/10012	0.000562558	0.0135366	0.0122875	CSTA/ANXA9/SPON1/TACSTD2/NRCAM	5
124	C4	MODULE_418	MODULE_418	6/176	60/10012	0.000617836	0.0139922	0.012701	CSTA/ANXA9/SPON1/TACSTD2/SYT8/NRCAM	6
125	C4	MODULE_112	MODULE_112	13/176	260/10012	0.000665535	0.0142351	0.0129215	CALML3/LY6D/TRIM29/RBP4/TGM3/NELL1/SPRR1B/AADAC/SFN/C7/POU3F1/ALDH3B2/NRG1	13
126	C4	MODULE_6	MODULE_6	17/176	413/10012	0.000950821	0.0185181	0.0168093	CYP1A1/CSTA/FGFR3/SDC1/DSP/TRIM29/RBP4/PLIN1/TACSTD2/FCGBP/AQP3/ERBB3/SERPINB5/CDH1/KRT5/KLK11/ACTG2	17
127	C4	MODULE_181	MODULE_181	14/176	305/10012	0.000961978	0.0185181	0.0168093	LCE2B/LY6G6C/KRT2/PKP3/CALB2/PLIN1/CHP2/FAT2/IVL/LYPD3/CDH1/RAC3/RIMS2/HAP1	14
128	C4	MODULE_280	MODULE_280	5/176	45/10012	0.00109654	0.0201033	0.0182482	MMP9/PTPRZ1/FASN/ADAM12/CA5A	5
129	C4	MODULE_104	MODULE_104	15/176	352/10012	0.0013482	0.0235935	0.0214163	LCE2B/LY6G6C/KRT2/PKP3/CALB2/PLIN1/CHP2/FAT2/IVL/LYPD3/CDH1/RAC3/RIMS2/HAP1/DNAH9	15
130	C4	MODULE_99	MODULE_99	15/176	356/10012	0.00150786	0.0252402	0.0229112	SERPINB7/PKP1/TGM1/SOX21/FSCN2/KCNA1/CCR9/TGM5/FGFR2/ID4/MYH8/CDR1/OTC/PCK1/NRG1	15
131	C5	GO_EPIDERMIS_DEVELOPMENT	GO_EPIDERMIS_DEVELOPMENT	71/363	477/19325	3.07e-43	0	1.46e-39	ACER1/KRT10/SERPINB13/ABCA12/SPRR2E/LCE2B/LCE1C/CST6/LCE1B/SPRR2G/LCE2C/CERS3/CSTA/FLG2/PERP/SPINK5/KRTDAP/FLG/DSC1/KRT2/CNFN/S100A7/LCE1A/PKP3/EREG/CYP26B1/C1orf68/CDSN/DSG1/DSP/CALML5/KLK5/EVPL/KRT80/WNT16/TGM3/KLK7/PKP1/DSC3/KRT23/SPRR1B/KRT72/EXPH5/RPTN/KRT1/KRTAP19-3/CASP14/IVL/TGM1/SFN/SOX21/AQP3/LCE1F/SULT2B1/GJB5/POU3F1/SCEL/TGM5/LIPK/LIPM/FGFR2/IRF6/LIPN/LCE2A/KRT5/FOXN1/KRT73/GRHL3/POU2…	71
132	C5	GO_SKIN_DEVELOPMENT	GO_SKIN_DEVELOPMENT	67/363	425/19325	2.14e-42	0	5.09e-39	ACER1/KRT10/SERPINB13/ABCA12/SPRR2E/LCE2B/LCE1C/LCE1B/ASPRV1/SPRR2G/LCE2C/CERS3/CSTA/FLG2/PERP/SPINK5/FLG/GJB3/DSC1/KRT2/CNFN/S100A7/LCE1A/PKP3/EREG/CYP26B1/CDSN/DSG1/DSP/KLK5/EVPL/KRT80/WNT16/TGM3/PKP1/DSC3/KRT23/SPRR1B/KRT72/EXPH5/RPTN/KRT1/KRTAP19-3/ALOX12B/CASP14/IVL/TGM1/SFN/SOX21/AQP3/LCE1F/CLDN1/POU3F1/SCEL/TGM5/ALOXE3/LIPK/LIPM/FGFR2/IRF6/LIPN/LCE2A/KRT5/FOXN1/KRT73/GRHL3/ST14	67
133	C5	GO_KERATINOCYTE_DIFFERENTIATION	GO_KERATINOCYTE_DIFFERENTIATION	58/363	306/19325	2.62e-41	0	4.17e-38	ACER1/KRT10/SERPINB13/ABCA12/SPRR2E/LCE2B/LCE1C/LCE1B/SPRR2G/LCE2C/CERS3/CSTA/PERP/SPINK5/FLG/DSC1/KRT2/CNFN/S100A7/LCE1A/PKP3/EREG/CYP26B1/CDSN/DSG1/DSP/KLK5/EVPL/KRT80/WNT16/TGM3/PKP1/DSC3/KRT23/SPRR1B/KRT72/EXPH5/RPTN/KRT1/KRTAP19-3/CASP14/IVL/TGM1/SFN/AQP3/LCE1F/POU3F1/SCEL/TGM5/LIPK/LIPM/IRF6/LIPN/LCE2A/KRT5/FOXN1/KRT73/ST14	58
134	C5	GO_EPIDERMAL_CELL_DIFFERENTIATION	GO_EPIDERMAL_CELL_DIFFERENTIATION	60/363	365/19325	5.37e-39	0	6.4e-36	ACER1/KRT10/SERPINB13/ABCA12/SPRR2E/LCE2B/LCE1C/LCE1B/SPRR2G/LCE2C/CERS3/CSTA/PERP/SPINK5/FLG/DSC1/KRT2/CNFN/S100A7/LCE1A/PKP3/EREG/CYP26B1/CDSN/DSG1/DSP/KLK5/EVPL/KRT80/WNT16/TGM3/PKP1/DSC3/KRT23/SPRR1B/KRT72/EXPH5/RPTN/KRT1/KRTAP19-3/CASP14/IVL/TGM1/SFN/AQP3/LCE1F/SULT2B1/POU3F1/SCEL/TGM5/LIPK/LIPM/IRF6/LIPN/LCE2A/KRT5/FOXN1/KRT73/ESRP1/ST14	60
135	C5	GO_KERATINIZATION	GO_KERATINIZATION	47/363	225/19325	1.5e-35	0	1.43e-32	KRT10/ABCA12/SPRR2E/LCE2B/LCE1C/LCE1B/SPRR2G/LCE2C/CERS3/CSTA/PERP/SPINK5/FLG/DSC1/KRT2/CNFN/LCE1A/PKP3/CYP26B1/CDSN/DSG1/DSP/KLK5/EVPL/KRT80/TGM3/PKP1/DSC3/KRT23/SPRR1B/KRT72/RPTN/KRT1/KRTAP19-3/CASP14/IVL/TGM1/SFN/LCE1F/TGM5/LIPK/LIPM/LIPN/LCE2A/KRT5/KRT73/ST14	47
136	C5	GO_CORNIFICATION	GO_CORNIFICATION	36/363	113/19325	1.41e-34	0	1.12e-31	KRT10/SPRR2E/SPRR2G/CERS3/CSTA/PERP/SPINK5/FLG/DSC1/KRT2/LCE1A/PKP3/CYP26B1/CDSN/DSG1/DSP/KLK5/EVPL/KRT80/PKP1/DSC3/KRT23/SPRR1B/KRT72/RPTN/KRT1/CASP14/IVL/TGM1/TGM5/LIPK/LIPM/LIPN/KRT5/KRT73/ST14	36
137	C5	HP_ABNORMALITY_OF_EPIDERMAL_MORPHOLOGY	HP_ABNORMALITY_OF_EPIDERMAL_MORPHOLOGY	26/363	64/19325	1.69e-28	0	1.15e-25	KRT10/SERPINB7/CERS3/CSTA/GJB3/KRT2/CDSN/DSG1/DSP/PKP1/IL36RN/NIPAL4/EXPH5/KRT1/CYP4F22/ALOX12B/CASP14/TGM1/SULT2B1/CARD14/CLDN1/TGM5/ALOXE3/ELOVL4/LIPN/IL1RN	26
138	C5	GO_CORNIFIED_ENVELOPE	GO_CORNIFIED_ENVELOPE	23/363	45/19325	2.79e-28	0	1.66e-25	KRT10/SPRR2E/CST6/SPRR2G/CSTA/FLG2/FLG/DSC1/KRT2/CNFN/PKP3/CDSN/DSG1/DSP/EVPL/PKP1/DSC3/SPRR1B/RPTN/KRT1/IVL/TGM1/SCEL	23
139	C5	HP_EPIDERMAL_ACANTHOSIS	HP_EPIDERMAL_ACANTHOSIS	19/363	38/19325	2.54e-23	0	1.35e-20	KRT10/SERPINB7/CERS3/CSTA/GJB3/DSG1/DSP/IL36RN/NIPAL4/EXPH5/KRT1/CYP4F22/ALOX12B/TGM1/CARD14/CLDN1/ALOXE3/LIPN/IL1RN	19
140	C5	HP_CONGENITAL_ICHTHYOSIFORM_ERYTHRODERMA	HP_CONGENITAL_ICHTHYOSIFORM_ERYTHRODERMA	14/363	26/19325	4.18e-18	0	1.82e-15	KRT10/ABCA12/CERS3/SPINK5/KRT2/DSP/NIPAL4/KRT1/CYP4F22/ALOX12B/TGM1/ALOXE3/LIPN/ST14	14
141	C5	HP_THICKENED_SKIN	HP_THICKENED_SKIN	40/363	398/19325	4.2e-18	0	1.82e-15	KRT10/ABCA12/SLURP1/SERPINB7/GJB4/CERS3/CSTA/FLG2/PERP/SPINK5/FGFR3/FLG/GJB3/KRT2/DSG1/DSP/PLIN1/TNNT2/PKP1/IL36RN/NIPAL4/EXPH5/KRT1/CYP4F22/ALOX12B/TGM1/CIDEC/SDR9C7/SULT2B1/CARD14/CLDN1/TGM5/ALOXE3/ELOVL4/FGFR2/LIPN/IL1RN/KRT5/ST14/NECTIN4	40
142	C5	HP_HYPERKERATOSIS	HP_HYPERKERATOSIS	31/363	239/19325	2.16e-17	0	8.56e-15	KRT10/ABCA12/SLURP1/SERPINB7/GJB4/CERS3/CSTA/PERP/GJB3/KRT2/DSG1/DSP/TNNT2/PKP1/NIPAL4/EXPH5/KRT1/CYP4F22/ALOX12B/TGM1/SDR9C7/SULT2B1/CARD14/ALOXE3/ELOVL4/FGFR2/LIPN/IL1RN/KRT5/ST14/NECTIN4	31
143	C5	GO_PEPTIDE_CROSS_LINKING	GO_PEPTIDE_CROSS_LINKING	14/363	34/19325	5.26e-16	0	1.93e-13	KRT10/SPRR2E/CSTA/FLG/KRT2/DSP/EVPL/TGM3/SPRR1B/KRT1/IVL/TGM1/TGM5/SPOCK3	14
144	C5	HP_ICHTHYOSIS	HP_ICHTHYOSIS	23/363	135/19325	7.7e-16	0	2.62e-13	KRT10/ABCA12/SLURP1/CERS3/CSTA/SPINK5/FLG/KRT2/DSP/NIPAL4/KRT1/CYP4F22/ALOX12B/TGM1/SDR9C7/SULT2B1/CARD14/CLDN1/TGM5/ALOXE3/ELOVL4/LIPN/ST14	23
145	C5	HP_ERYTHRODERMA	HP_ERYTHRODERMA	15/363	46/19325	2.89e-15	0	9.2e-13	KRT10/ABCA12/CERS3/SPINK5/DSG1/NIPAL4/KRT1/CYP4F22/ALOX12B/TGM1/SDR9C7/SULT2B1/CARD14/ALOXE3/LIPN	15
146	C5	HP_ERYTHEMA	HP_ERYTHEMA	21/363	120/19325	8.16e-15	0	2.33e-12	KRT10/SLURP1/GJB4/CSTA/PERP/GJB3/KRT2/CDSN/DSP/SCN11A/PKP1/IL36RN/KRT1/ALOX12B/TGM1/SULT2B1/TGM5/ALOXE3/ELOVL4/LIPN/KRT5	21
147	C5	HP_PALMOPLANTAR_KERATODERMA	HP_PALMOPLANTAR_KERATODERMA	23/363	150/19325	8.3e-15	0	2.33e-12	KRT10/ABCA12/SLURP1/SERPINB7/GJB4/CERS3/CSTA/PERP/GJB3/KRT2/DSG1/DSP/TNNT2/PKP1/NIPAL4/KRT1/CYP4F22/ALOX12B/TGM1/CARD14/ALOXE3/FGFR2/KRT5	23
148	C5	HP_SCALING_SKIN	HP_SCALING_SKIN	11/363	25/19325	3.11e-13	1e-10	8.25e-11	KRT10/CSTA/CDSN/PKP1/KRT1/CASP14/TGM1/SULT2B1/CARD14/TGM5/ELOVL4	11
149	C5	GO_REGULATION_OF_WATER_LOSS_VIA_SKIN	GO_REGULATION_OF_WATER_LOSS_VIA_SKIN	11/363	28/19325	1.43e-12	4e-10	3.58e-10	ACER1/ABCA12/FLG2/FLG/CYP26B1/KRT1/ALOX12B/SFN/CLDN1/ALOXE3/GRHL3	11
150	C5	HP_ABNORMALITY_OF_THE_NAIL	HP_ABNORMALITY_OF_THE_NAIL	33/363	405/19325	1.58e-12	4e-10	3.77e-10	ABCA12/SLURP1/GJB4/CERS3/CSTA/PERP/GJB3/CDSN/DSG1/DSP/PKP1/IL36RN/NIPAL4/KRT1/CYP4F22/ALOX12B/SOST/TGM1/SDR9C7/KCNA1/SULT2B1/CARD14/CDH1/ALOXE3/FGFR2/ACAN/IRF6/DLX5/LIPN/KRT5/FOXN1/NECTIN4/ACTG2	33
151	C5	HP_ABNORMALITY_OF_SKIN_PHYSIOLOGY	HP_ABNORMALITY_OF_SKIN_PHYSIOLOGY	33/363	408/19325	1.94e-12	5e-10	4.4e-10	KRT10/ABCA12/GJB4/CERS3/CSTA/FLG2/SPINK5/FLG/GJB3/CDSN/DSG1/DSP/RBP4/SCN11A/PKP1/CCBE1/IL36RN/NIPAL4/KRT1/CYP4F22/ALOX12B/TGM1/SDR9C7/SULT2B1/CARD14/TGM5/ALOXE3/FGFR2/LIPN/IL1RN/KRT5/FOXN1/SPP1	33
152	C5	HP_HYPERGRANULOSIS	HP_HYPERGRANULOSIS	9/363	16/19325	2.69e-12	6e-10	5.83e-10	SERPINB7/CERS3/GJB3/DSG1/ALOX12B/SDR9C7/CARD14/ALOXE3/LIPN	9
153	C5	GO_DESMOSOME	GO_DESMOSOME	10/363	25/19325	1.23e-11	2.7e-09	2.55e-09	POF1B/PERP/DSC1/PKP3/CDSN/DSG1/DSP/EVPL/PKP1/DSC3	10
154	C5	HP_PARAKERATOSIS	HP_PARAKERATOSIS	9/363	21/19325	6.35e-11	1.34e-08	1.26e-08	FLG2/SPINK5/DSP/IL36RN/NIPAL4/CYP4F22/TGM1/CARD14/CLDN1	9
155	C5	HP_PRURITUS	HP_PRURITUS	16/363	103/19325	8.81e-11	1.78e-08	1.68e-08	ABCA12/CERS3/FLG2/CDSN/DSP/SCN11A/PKP1/NIPAL4/CYP4F22/ALOX12B/TGM1/SDR9C7/SULT2B1/CARD14/ALOXE3/LIPN	16
156	C5	HP_ORTHOKERATOSIS	HP_ORTHOKERATOSIS	7/363	11/19325	2.41e-10	4.7e-08	4.42e-08	CSTA/FLG2/DSG1/CYP4F22/CARD14/CLDN1/LIPN	7
157	C5	HP_ECTROPION	HP_ECTROPION	12/363	55/19325	3.42e-10	6.41e-08	6.04e-08	ABCA12/CERS3/NIPAL4/CYP4F22/ALOX12B/TGM1/SDR9C7/SULT2B1/CARD14/CDH1/ALOXE3/LIPN	12
158	C5	GO_WATER_HOMEOSTASIS	GO_WATER_HOMEOSTASIS	13/363	79/19325	2.53e-09	4.569e-07	4.3e-07	ACER1/ABCA12/FLG2/FLG/CYP26B1/KRT1/PRKAR2B/ALOX12B/SFN/AQP3/CLDN1/ALOXE3/GRHL3	13
159	C5	HP_LACK_OF_SKIN_ELASTICITY	HP_LACK_OF_SKIN_ELASTICITY	10/363	41/19325	3.23e-09	5.64e-07	5.31e-07	ABCA12/PDE8B/NIPAL4/CYP4F22/ALOX12B/TGM1/SDR9C7/SULT2B1/ALOXE3/LIPN	10
160	C5	HP_DRY_SKIN	HP_DRY_SKIN	16/363	139/19325	8.04e-09	1.3575e-06	1.28e-06	ABCA12/CST6/GJB4/SPINK5/GJB3/PKP1/NIPAL4/CYP4F22/ALOX12B/TGM1/SDR9C7/SULT2B1/CLDN1/ALOXE3/ELOVL4/LIPN	16
161	C5	HP_PALMAR_HYPERKERATOSIS	HP_PALMAR_HYPERKERATOSIS	9/363	36/19325	1.59e-08	2.5934e-06	2.44e-06	KRT10/SLURP1/DSP/PKP1/KRT1/TGM1/SDR9C7/KRT5/NECTIN4	9
162	C5	HP_ABNORMALITY_OF_SKIN_ADNEXA_PHYSIOLOGY	HP_ABNORMALITY_OF_SKIN_ADNEXA_PHYSIOLOGY	18/363	200/19325	4.64e-08	7.3431e-06	6.91e-06	ABCA12/SLURP1/SERPINB7/CST6/CERS3/PERP/DSG1/SCN11A/PKP1/NIPAL4/KRT1/ALOX12B/TGM1/KCNA1/ALOXE3/ELOVL4/KRT5/ST14	18
163	C5	HP_SPARSE_HAIR	HP_SPARSE_HAIR	22/363	298/19325	5.46e-08	8.3842e-06	7.89e-06	ABCA12/CST6/PERP/SPINK5/CDSN/DSG1/DSP/PKP1/DSC3/CCBE1/NIPAL4/CYP4F22/ALOX12B/TGM1/SDR9C7/SULT2B1/CLDN1/CDH1/ALOXE3/LIPN/ST14/NECTIN4	22
164	C5	GO_STRUCTURAL_CONSTITUENT_OF_SKIN_EPIDERMIS	GO_STRUCTURAL_CONSTITUENT_OF_SKIN_EPIDERMIS	6/363	14/19325	1.11e-07	1.61347e-05	1.52e-05	KRT10/SPRR2E/FLG/KRT2/PKP1/KRT1	6
165	C5	HP_CONGENITAL_NONBULLOUS_ICHTHYOSIFORM_ERYTHRODERMA	HP_CONGENITAL_NONBULLOUS_ICHTHYOSIFORM_ERYTHRODERMA	6/363	14/19325	1.11e-07	1.61347e-05	1.52e-05	SPINK5/NIPAL4/CYP4F22/ALOX12B/TGM1/ALOXE3	6
166	C5	HP_DEHYDRATION	HP_DEHYDRATION	11/363	77/19325	1.95e-07	2.74169e-05	2.58e-05	ABCA12/SPINK5/NIPAL4/CYP4F22/ALOX12B/TGM1/SDR9C7/SULT2B1/ALOXE3/LIPN/CA12	11
167	C5	HP_APLASIA_HYPOPLASIA_OF_THE_EYEBROW	HP_APLASIA_HYPOPLASIA_OF_THE_EYEBROW	15/363	153/19325	2.03e-07	2.78479e-05	2.62e-05	ABCA12/SPINK5/DSP/DSC3/NIPAL4/CYP4F22/ALOX12B/TGM1/SDR9C7/SULT2B1/CLDN1/ALOXE3/LIPN/ST14/NECTIN4	15
168	C5	HP_ABNORMALITY_OF_THE_PLANTAR_SKIN_OF_FOOT	HP_ABNORMALITY_OF_THE_PLANTAR_SKIN_OF_FOOT	11/363	78/19325	2.23e-07	2.9267e-05	2.75e-05	KRT10/SLURP1/SERPINB7/PERP/DSP/PKP1/KRT1/TGM1/SDR9C7/FGFR2/KRT5	11
169	C5	GO_CELL_CELL_JUNCTION	GO_CELL_CELL_JUNCTION	28/363	493/19325	2.25e-07	2.9267e-05	2.75e-05	POF1B/GJB4/PERP/GJB3/DSC1/PKP3/CDSN/DSG1/DSP/EVPL/TRIM29/CALB2/PKP1/DSC3/EPPK1/FAT2/AQP3/CLDN1/GJB5/CDH1/CXADR/TJP3/CAMSAP3/ADGRB1/MAPK15/NECTIN4/CRB3/CNTNAP2	28
170	C5	HP_ABNORMALITY_OF_THE_HELIX	HP_ABNORMALITY_OF_THE_HELIX	13/363	117/19325	3.12e-07	3.9461e-05	3.71e-05	ABCA12/A2ML1/FGFR3/NIPAL4/CYP4F22/ALOX12B/TGM1/SDR9C7/SULT2B1/ALOXE3/FGFR2/LIPN/BCL11A	13
171	C5	GO_KERATINOCYTE_PROLIFERATION	GO_KERATINOCYTE_PROLIFERATION	9/363	50/19325	3.35e-07	4.04022e-05	3.8e-05	SLURP1/KRT2/EREG/WNT16/EPPK1/TGM1/SFN/FGFR2/IRF6	9
172	C5	HP_GANGRENE	HP_GANGRENE	9/363	50/19325	3.35e-07	4.04022e-05	3.8e-05	ABCA12/NIPAL4/CYP4F22/ALOX12B/TGM1/SDR9C7/SULT2B1/ALOXE3/LIPN	9
173	C5	HP_ALOPECIA	HP_ALOPECIA	16/363	188/19325	5.57e-07	6.56628e-05	6.18e-05	ABCA12/GJB4/CERS3/PERP/GJB3/DSP/TGM3/PKP1/NIPAL4/ALOX12B/TGM1/CLDN1/ALOXE3/FOXN1/SPP1/NECTIN4	16
174	C5	HP_PLANTAR_HYPERKERATOSIS	HP_PLANTAR_HYPERKERATOSIS	8/363	42/19325	9.7e-07	0.000111654	0.000105095	KRT10/SLURP1/DSP/PKP1/KRT1/TGM1/SDR9C7/KRT5	8
175	C5	HP_CORNEAL_EROSION	HP_CORNEAL_EROSION	8/363	43/19325	1.17e-06	0.000131422	0.000123702	ABCA12/CERS3/FGFR3/NIPAL4/ALOX12B/TGM1/ALOXE3/FGFR2	8
176	C5	HP_SEPSIS	HP_SEPSIS	10/363	74/19325	1.19e-06	0.000131422	0.000123702	ABCA12/NIPAL4/CYP4F22/ALOX12B/TGM1/SDR9C7/SULT2B1/ALOXE3/LIPN/ACTG2	10
177	C5	HP_ABNORMAL_BLISTERING_OF_THE_SKIN	HP_ABNORMAL_BLISTERING_OF_THE_SKIN	10/363	80/19325	2.48e-06	0.00026679	0.000251119	KRT10/GJB4/CSTA/GJB3/KRT2/DSP/PKP1/KRT1/TGM5/KRT5	10
178	C5	GO_CELLULAR_RESPONSE_TO_RETINOIC_ACID	GO_CELLULAR_RESPONSE_TO_RETINOIC_ACID	9/363	67/19325	4.32e-06	0.000455582	0.000428821	LEP/GJB3/CYP26B1/BRINP3/SLC6A4/PTK6/FGFR2/WNT3/PCK1	9
179	C5	HP_HYPOHIDROSIS	HP_HYPOHIDROSIS	9/363	68/19325	4.89e-06	0.000505945	0.000476226	ABCA12/CST6/CERS3/NIPAL4/ALOX12B/TGM1/ALOXE3/ELOVL4/ST14	9
180	C5	HP_ABNORMAL_ELASTICITY_OF_SKIN	HP_ABNORMAL_ELASTICITY_OF_SKIN	14/363	173/19325	5.14e-06	0.0005211	0.00049049	ABCA12/CSTA/FGFR3/PDE8B/NIPAL4/CYP4F22/ALOX12B/TGM1/SDR9C7/SULT2B1/TGM5/ALOXE3/FGFR2/LIPN	14
181	C5	GO_INTERMEDIATE_FILAMENT_CYTOSKELETON	GO_INTERMEDIATE_FILAMENT_CYTOSKELETON	17/363	251/19325	5.79e-06	0.000575447	0.000541645	KRT10/FLG/KRT2/DSP/EVPL/KRT80/FAM83H/PKP1/KRT23/EPPK1/KRT72/KRT1/KRTAP19-3/CASP14/PRPH/KRT5/KRT73	17
182	C5	GO_RESPONSE_TO_RETINOIC_ACID	GO_RESPONSE_TO_RETINOIC_ACID	11/363	108/19325	5.99e-06	0.000583396	0.000549127	LEP/GJB3/CYP26B1/BRINP3/RBP4/SLC6A4/PTK6/AQP3/FGFR2/WNT3/PCK1	11
183	C5	HP_OTITIS_MEDIA	HP_OTITIS_MEDIA	16/363	227/19325	6.59e-06	0.000629437	0.000592464	ABCA12/A2ML1/FGFR3/NIPAL4/CYP4F22/ALOX12B/TGM1/SDR9C7/SULT2B1/CDH1/ALOXE3/FGFR2/IRF6/LIPN/GRHL3/DNAH9	16
184	C5	HP_CHRONIC_OTITIS_MEDIA	HP_CHRONIC_OTITIS_MEDIA	12/363	132/19325	7.44e-06	0.000697983	0.000656983	ABCA12/NIPAL4/CYP4F22/ALOX12B/TGM1/SDR9C7/SULT2B1/ALOXE3/FGFR2/IRF6/LIPN/DNAH9	12
185	C5	GO_REGULATION_OF_EPIDERMIS_DEVELOPMENT	GO_REGULATION_OF_EPIDERMIS_DEVELOPMENT	10/363	91/19325	8.05e-06	0.000741244	0.000697703	KRT10/SERPINB13/SPINK5/KRT2/CDSN/SFN/AQP3/SULT2B1/FOXN1/ESRP1	10
186	C5	HP_ABNORMAL_SKIN_MORPHOLOGY_OF_THE_PALM	HP_ABNORMAL_SKIN_MORPHOLOGY_OF_THE_PALM	16/363	235/19325	1.02e-05	0.000922477	0.00086829	KRT10/SLURP1/SERPINB7/CSTA/PERP/FGFR3/DSP/PKP1/CCBE1/KRT1/TGM1/SDR9C7/TGM5/FGFR2/KRT5/NECTIN4	16
187	C5	GO_LAMELLAR_BODY	GO_LAMELLAR_BODY	5/363	17/19325	1.17e-05	0.00103889	0.000977863	ABCA12/SPINK5/KRTDAP/KLK5/KLK7	5
188	C5	GO_SERINE_TYPE_ENDOPEPTIDASE_INHIBITOR_ACTIVITY	GO_SERINE_TYPE_ENDOPEPTIDASE_INHIBITOR_ACTIVITY	10/363	96/19325	1.3e-05	0.00113541	0.00106872	SERPINB13/SERPINB7/SERPINB12/A2ML1/SPINK5/SERPINA12/WFDC5/SERPINB2/SERPINB5/SERPINE1	10
189	C5	GO_ENDOPEPTIDASE_REGULATOR_ACTIVITY	GO_ENDOPEPTIDASE_REGULATOR_ACTIVITY	14/363	190/19325	1.51e-05	0.00129355	0.00121757	SERPINB13/SERPINB7/SERPINB12/CST6/A2ML1/CSTA/SPINK5/SERPINA12/SFRP2/WFDC5/SERPINB2/SERPINB5/SERPINE1/SPOCK3	14
190	C5	HP_ABNORMALITY_OF_THE_MIDDLE_EAR	HP_ABNORMALITY_OF_THE_MIDDLE_EAR	23/363	457/19325	1.98e-05	0.00167422	0.00157587	ABCA12/A2ML1/FGFR3/CDHR1/CCBE1/NIPAL4/CYP4F22/ALOX12B/FANCI/SOST/TGM1/SDR9C7/FSCN2/SULT2B1/CDH1/ALOXE3/FGFR2/IRF6/RDH12/LIPN/GRHL3/SLC7A14/DNAH9	23
191	C5	HP_CONICAL_INCISOR	HP_CONICAL_INCISOR	5/363	20/19325	2.8e-05	0.00232189	0.0021855	FGFR3/CCBE1/CDH1/FGFR2/IRF6	5
192	C5	HP_REGIONAL_ABNORMALITY_OF_SKIN	HP_REGIONAL_ABNORMALITY_OF_SKIN	18/363	321/19325	4e-05	0.00326547	0.00307366	KRT10/SLURP1/SERPINB7/A2ML1/CSTA/PERP/FGFR3/DSP/PKP1/CCBE1/KRT1/TGM1/SDR9C7/TGM5/FGFR2/IRF6/KRT5/NECTIN4	18
193	C5	HP_CONICAL_TOOTH	HP_CONICAL_TOOTH	6/363	35/19325	4.32e-05	0.00347115	0.00326726	FGFR3/CCBE1/CDH1/FGFR2/IRF6/NECTIN4	6
194	C5	GO_INTERMEDIATE_FILAMENT_BASED_PROCESS	GO_INTERMEDIATE_FILAMENT_BASED_PROCESS	7/363	51/19325	4.43e-05	0.00350498	0.00329909	KRT2/DSP/EVPL/FAM83H/PKP1/EPPK1/PRPH	7
195	C5	GO_CELL_CELL_JUNCTION_ORGANIZATION	GO_CELL_CELL_JUNCTION_ORGANIZATION	14/363	210/19325	4.58e-05	0.00356857	0.00335895	POF1B/PERP/PKP3/DSG1/DSP/PKP1/CLDN1/CDH1/CXADR/INAVA/TJP3/CAMSAP3/NECTIN4/CRB3	14
196	C5	GO_KERATINOCYTE_DEVELOPMENT	GO_KERATINOCYTE_DEVELOPMENT	4/363	12/19325	5.38e-05	0.00412937	0.00388681	KRT2/CDSN/EXPH5/SFN	4
197	C5	GO_NEGATIVE_REGULATION_OF_PEPTIDASE_ACTIVITY	GO_NEGATIVE_REGULATION_OF_PEPTIDASE_ACTIVITY	16/363	270/19325	5.57e-05	0.00420904	0.0039618	SERPINB13/SERPINB7/SERPINB12/CST6/A2ML1/CSTA/SPINK5/SERPINA12/SFRP2/WFDC5/MMP9/SERPINB2/SFN/SERPINB5/SERPINE1/SPOCK3	16
198	C5	GO_ANTIMICROBIAL_HUMORAL_RESPONSE	GO_ANTIMICROBIAL_HUMORAL_RESPONSE	11/363	137/19325	5.67e-05	0.00422056	0.00397264	SPINK5/S100A7/KLK5/KLK7/WFDC5/IL36RN/ITLN1/PGLYRP3/IGKV3-20/SFTPD/RNASE7	11
199	C5	GO_NEGATIVE_REGULATION_OF_DEVELOPMENTAL_GROWTH	GO_NEGATIVE_REGULATION_OF_DEVELOPMENTAL_GROWTH	10/363	115/19325	6.27e-05	0.00460315	0.00433276	FGFR3/RBP4/SFRP2/SLC6A4/CXADR/SPP1/WNT3/MIR25/BCL11A/TP73	10
200	C5	GO_KERATIN_FILAMENT	GO_KERATIN_FILAMENT	9/363	95/19325	7.48e-05	0.00537598	0.0050602	KRT2/KRT80/FAM83H/EPPK1/KRT72/KRT1/CASP14/KRT5/KRT73	9
201	C5	GO_CELL_CELL_ADHESION_VIA_PLASMA_MEMBRANE_ADHESION_MOLECULES	GO_CELL_CELL_ADHESION_VIA_PLASMA_MEMBRANE_ADHESION_MOLECULES	16/363	277/19325	7.53e-05	0.00537598	0.0050602	DSC1/LGALS7B/DSG1/CDHR1/DSC3/FAT2/PTPRF/CLDN1/ADIPOQ/CDH1/CXADR/PCDHA11/PCDHA12/GATA5/IL1RN/NECTIN4	16
202	C5	GO_PROTEIN_BINDING_INVOLVED_IN_HETEROTYPIC_CELL_CELL_ADHESION	GO_PROTEIN_BINDING_INVOLVED_IN_HETEROTYPIC_CELL_CELL_ADHESION	4/363	13/19325	7.66e-05	0.0053867	0.00507028	DSP/CXADR/GLDN/NRCAM	4
203	C5	HP_ACANTHOSIS_NIGRICANS	HP_ACANTHOSIS_NIGRICANS	6/363	39/19325	8.14e-05	0.00565226	0.00532025	SPINK5/FGFR3/PLIN1/CIDEC/CLDN1/FGFR2	6
204	C5	GO_DEFENSE_RESPONSE_TO_BACTERIUM	GO_DEFENSE_RESPONSE_TO_BACTERIUM	18/363	341/19325	8.69e-05	0.00595122	0.00560165	SPINK5/NLRP10/S100A7/S100A14/KLK5/KLK7/WFDC5/DEFB132/GSDMA/IL22RA1/SERPINE1/PGLYRP3/IGHV4-34/IGKV3-20/ADGRB1/SFTPD/RNASE7/IGHV4-59	18
205	C5	HP_ECLABION	HP_ECLABION	10/363	120/19325	8.99e-05	0.00607064	0.00571405	ABCA12/NIPAL4/CYP4F22/ALOX12B/TGM1/SDR9C7/SULT2B1/ALOXE3/LIPN/BCL11A	10
206	C5	GO_LIPID_CATABOLIC_PROCESS	GO_LIPID_CATABOLIC_PROCESS	18/363	343/19325	9.36e-05	0.00623972	0.0058732	ACER1/LEP/CYP26B1/PLIN1/CIDEA/PDE3B/AADAC/PLA2G4D/ADIPOQ/HCAR2/LIPK/LIPM/MFSD2A/LIPN/SPP1/PLCH2/PCK1/LGALS12	18
207	C5	GO_PEPTIDASE_REGULATOR_ACTIVITY	GO_PEPTIDASE_REGULATOR_ACTIVITY	14/363	227/19325	0.000105773	0.00695904	0.00655026	SERPINB13/SERPINB7/SERPINB12/CST6/A2ML1/CSTA/SPINK5/SERPINA12/SFRP2/WFDC5/SERPINB2/SERPINB5/SERPINE1/SPOCK3	14
208	C5	GO_ANTIBACTERIAL_HUMORAL_RESPONSE	GO_ANTIBACTERIAL_HUMORAL_RESPONSE	7/363	59/19325	0.000114731	0.00745164	0.00701392	SPINK5/KLK5/KLK7/WFDC5/IGKV3-20/SFTPD/RNASE7	7
209	C5	HP_VASCULAR_SKIN_ABNORMALITY	HP_VASCULAR_SKIN_ABNORMALITY	22/363	482/19325	0.000126163	0.00809039	0.00761516	KRT10/SLURP1/GJB4/CSTA/PERP/SPINK5/GJB3/KRT2/CDSN/DSP/SCN11A/PKP1/IL36RN/KRT1/ALOX12B/TGM1/SULT2B1/TGM5/ALOXE3/ELOVL4/LIPN/KRT5	22
210	C5	GO_INTERMEDIATE_FILAMENT_BINDING	GO_INTERMEDIATE_FILAMENT_BINDING	4/363	15/19325	0.000141867	0.00898376	0.00845605	EVPL/FAM83H/PKP1/EPPK1	4
211	C5	HP_ABNORMALITY_OF_THE_PALM	HP_ABNORMALITY_OF_THE_PALM	17/363	324/19325	0.000146154	0.00914094	0.00860399	KRT10/SLURP1/SERPINB7/CSTA/PERP/FGFR3/DSP/PKP1/CCBE1/KRT1/TGM1/SDR9C7/TGM5/FGFR2/KRT5/SNORD115-1/NECTIN4	17
212	C5	GO_HETEROTYPIC_CELL_CELL_ADHESION	GO_HETEROTYPIC_CELL_CELL_ADHESION	7/363	62/19325	0.000157619	0.00973778	0.00916578	PERP/DSP/ADIPOQ/CXADR/IL1RN/GLDN/NRCAM	7
213	C5	GO_INTERLEUKIN_1_RECEPTOR_BINDING	GO_INTERLEUKIN_1_RECEPTOR_BINDING	4/363	16/19325	0.000186363	0.0113068	0.0106427	IL37/IL36RN/IL36G/IL1RN	4
214	C5	GO_SPHINGOLIPID_BIOSYNTHETIC_PROCESS	GO_SPHINGOLIPID_BIOSYNTHETIC_PROCESS	9/363	107/19325	0.00018748	0.0113068	0.0106427	ACER1/CERS3/CYP4F22/ALOX12B/DEGS2/SGPP2/ALOXE3/ELOVL4/ALDH3B2	9
215	C5	HP_ABNORMAL_SALIVARY_GLAND_MORPHOLOGY	HP_ABNORMAL_SALIVARY_GLAND_MORPHOLOGY	4/363	17/19325	0.000240109	0.0143105	0.0134699	FGFR3/FGFR2/IRF6/GRHL3	4
216	C5	HP_ABNORMALITY_OF_FLUID_REGULATION	HP_ABNORMALITY_OF_FLUID_REGULATION	21/363	472/19325	0.000253117	0.0149104	0.0140345	ABCA12/A2ML1/SPINK5/FGFR3/KRT2/DSP/TNNT2/CCBE1/NIPAL4/CYP4F22/ALOX12B/TGM1/SDR9C7/SULT2B1/ERBB3/ALOXE3/LIPN/IL1RN/SPP1/CA12/OTC	21
217	C5	HP_NAIL_DYSTROPHY	HP_NAIL_DYSTROPHY	9/363	112/19325	0.000264708	0.0153007	0.0144019	CSTA/DSG1/DSP/PKP1/IL36RN/KRT1/TGM1/KRT5/FOXN1	9
218	C5	HP_CUTANEOUS_SYNDACTYLY	HP_CUTANEOUS_SYNDACTYLY	6/363	48/19325	0.000265783	0.0153007	0.0144019	CCBE1/CDH1/FGFR2/IRF6/MYH8/NECTIN4	6
219	C5	GO_ERBB2_SIGNALING_PATHWAY	GO_ERBB2_SIGNALING_PATHWAY	5/363	32/19325	0.000301765	0.0167486	0.0157647	EREG/BTC/PTK6/ERBB3/NRG1	5
220	C5	GO_GAP_JUNCTION	GO_GAP_JUNCTION	5/363	32/19325	0.000301765	0.0167486	0.0157647	GJB4/GJB3/DSC1/CALB2/GJB5	5
221	C5	GO_NEGATIVE_REGULATION_OF_KERATINOCYTE_PROLIFERATION	GO_NEGATIVE_REGULATION_OF_KERATINOCYTE_PROLIFERATION	4/363	18/19325	0.000304159	0.0167486	0.0157647	SLURP1/EPPK1/SFN/FGFR2	4
222	C5	GO_TRANSFERASE_ACTIVITY_TRANSFERRING_AMINO_ACYL_GROUPS	GO_TRANSFERASE_ACTIVITY_TRANSFERRING_AMINO_ACYL_GROUPS	4/363	18/19325	0.000304159	0.0167486	0.0157647	TGM3/TGM1/TGM5/GGT6	4
223	C5	GO_PROTEIN_TYROSINE_KINASE_ACTIVATOR_ACTIVITY	GO_PROTEIN_TYROSINE_KINASE_ACTIVATOR_ACTIVITY	4/363	19/19325	0.000379589	0.0204574	0.0192557	ANGPT4/ERBB3/ALKAL2/NRG1	4
224	C5	GO_REGULATION_OF_DEFENSE_RESPONSE_TO_BACTERIUM	GO_REGULATION_OF_DEFENSE_RESPONSE_TO_BACTERIUM	4/363	19/19325	0.000379589	0.0204574	0.0192557	SPINK5/NLRP10/KLK5/KLK7	4
225	C5	GO_REGULATION_OF_EPITHELIAL_CELL_DIFFERENTIATION	GO_REGULATION_OF_EPITHELIAL_CELL_DIFFERENTIATION	11/363	171/19325	0.000401063	0.0211174	0.019877	SERPINB13/CDSN/MMP9/SFN/AQP3/SULT2B1/DSPP/ADIPOQ/SERPINE1/FOXN1/ESRP1	11
226	C5	HP_KERATITIS	HP_KERATITIS	7/363	72/19325	0.000402226	0.0211174	0.019877	ABCA12/CERS3/NIPAL4/ALOX12B/TGM1/ALOXE3/FGFR2	7
227	C5	HP_ABNORMALITY_OF_INCISOR_MORPHOLOGY	HP_ABNORMALITY_OF_INCISOR_MORPHOLOGY	5/363	34/19325	0.000404341	0.0211174	0.019877	FGFR3/CCBE1/CDH1/FGFR2/IRF6	5
228	C5	GO_MEMBRANE_LIPID_BIOSYNTHETIC_PROCESS	GO_MEMBRANE_LIPID_BIOSYNTHETIC_PROCESS	10/363	147/19325	0.000470815	0.0243383	0.0229086	ACER1/CERS3/CYP4F22/ALOX12B/DEGS2/SGPP2/CWH43/ALOXE3/ELOVL4/ALDH3B2	10
229	C5	GO_COLLAGEN_CONTAINING_EXTRACELLULAR_MATRIX	GO_COLLAGEN_CONTAINING_EXTRACELLULAR_MATRIX	19/363	427/19325	0.000493251	0.0252405	0.0237579	SERPINB12/FLG/S100A7/SPON1/NPNT/MFAP2/SFRP2/LAD1/MMP9/KRT1/SOST/PTPRZ1/NTN5/LAMB4/ANGPT4/ADIPOQ/SERPINE1/FGFR2/ACAN	19
230	C5	HP_ABNORMALITY_OF_LOWER_LIP	HP_ABNORMALITY_OF_LOWER_LIP	13/363	235/19325	0.000528792	0.0267886	0.025215	ABCA12/A2ML1/NIPAL4/CYP4F22/ALOX12B/TGM1/SDR9C7/SULT2B1/ALOXE3/IRF6/LIPN/GRHL3/BCL11A	13
231	C5	HP_ABNORMAL_CORNEAL_EPITHELIUM_MORPHOLOGY	HP_ABNORMAL_CORNEAL_EPITHELIUM_MORPHOLOGY	8/363	99/19325	0.000556017	0.0278889	0.0262507	ABCA12/CERS3/FGFR3/NIPAL4/ALOX12B/TGM1/ALOXE3/FGFR2	8
232	C5	GO_NEGATIVE_REGULATION_OF_HYDROLASE_ACTIVITY	GO_NEGATIVE_REGULATION_OF_HYDROLASE_ACTIVITY	20/363	471/19325	0.000636721	0.0316238	0.0297662	SERPINB13/SERPINB7/SERPINB12/CST6/A2ML1/CSTA/SPINK5/SERPINA12/SFRP2/TNNT2/WFDC5/MMP9/SERPINB2/SFN/SERPINB5/PHACTR3/SERPINE1/SPOCK3/CAMSAP3/SLC7A14	20
233	C5	HP_SPARSE_OR_ABSENT_EYELASHES	HP_SPARSE_OR_ABSENT_EYELASHES	7/363	78/19325	0.000655375	0.0322343	0.0303408	CST6/SPINK5/DSP/PKP1/DSC3/CLDN1/NECTIN4	7
234	C5	GO_POSITIVE_REGULATION_OF_ERBB_SIGNALING_PATHWAY	GO_POSITIVE_REGULATION_OF_ERBB_SIGNALING_PATHWAY	5/363	38/19325	0.000685926	0.0334125	0.0314498	EREG/BTC/MMP9/PTK6/HAP1	5
235	C5	GO_DESMOSOME_ORGANIZATION	GO_DESMOSOME_ORGANIZATION	3/363	10/19325	0.000715072	0.034175	0.0321676	PERP/PKP3/DSP	3
236	C5	GO_POSITIVE_REGULATION_OF_DEFENSE_RESPONSE_TO_BACTERIUM	GO_POSITIVE_REGULATION_OF_DEFENSE_RESPONSE_TO_BACTERIUM	3/363	10/19325	0.000715072	0.034175	0.0321676	NLRP10/KLK5/KLK7	3
237	C5	GO_GLAND_DEVELOPMENT	GO_GLAND_DEVELOPMENT	19/363	443/19325	0.000767695	0.03603	0.0339136	CYP1A1/ACER1/ARG1/PSAPL1/ATP2C2/CLDN1/SERPINB5/CDH1/FASN/ESRP2/FGFR2/GDF7/IRF6/ID4/FOXN1/WNT3/OTC/PCK1/NRG1	19
238	C5	GO_REGULATION_OF_KERATINOCYTE_PROLIFERATION	GO_REGULATION_OF_KERATINOCYTE_PROLIFERATION	5/363	39/19325	0.00077482	0.03603	0.0339136	SLURP1/EPPK1/TGM1/SFN/FGFR2	5
239	C5	HP_INFLAMMATORY_ABNORMALITY_OF_THE_EYE	HP_INFLAMMATORY_ABNORMALITY_OF_THE_EYE	11/363	185/19325	0.00077522	0.03603	0.0339136	ABCA12/CST6/CERS3/FGFR3/PKP1/NIPAL4/ALOX12B/TGM1/ALOXE3/FGFR2/ST14	11
240	C5	GO_DEFENSE_RESPONSE_TO_GRAM_NEGATIVE_BACTERIUM	GO_DEFENSE_RESPONSE_TO_GRAM_NEGATIVE_BACTERIUM	7/363	81/19325	0.000822244	0.0378681	0.0356437	NLRP10/S100A7/DEFB132/IL22RA1/SERPINE1/ADGRB1/RNASE7	7
241	C5	GO_CELL_ADHESION_MEDIATOR_ACTIVITY	GO_CELL_ADHESION_MEDIATOR_ACTIVITY	6/363	60/19325	0.000897855	0.0406119	0.0382263	PKP3/DSP/TRIM29/CXADR/GLDN/NRCAM	6
242	C5	GO_REGULATION_OF_LIPID_CATABOLIC_PROCESS	GO_REGULATION_OF_LIPID_CATABOLIC_PROCESS	6/363	60/19325	0.000897855	0.0406119	0.0382263	CIDEA/PDE3B/AADAC/HCAR2/MFSD2A/LGALS12	6
243	C5	GO_ENZYME_INHIBITOR_ACTIVITY	GO_ENZYME_INHIBITOR_ACTIVITY	17/363	381/19325	0.000934543	0.0418973	0.0394362	SERPINB13/SERPINB7/SERPINB12/CST6/A2ML1/CSTA/SPINK5/SERPINA12/ANXA9/WFDC5/SERPINB2/PRKAR2B/SFN/SERPINB5/PHACTR3/SERPINE1/SPOCK3	17
244	C5	GO_NEGATIVE_REGULATION_OF_LIPID_CATABOLIC_PROCESS	GO_NEGATIVE_REGULATION_OF_LIPID_CATABOLIC_PROCESS	4/363	24/19325	0.000966307	0.0419816	0.0395156	CIDEA/PDE3B/HCAR2/MFSD2A	4
245	C5	HP_ALLERGY	HP_ALLERGY	4/363	24/19325	0.000966307	0.0419816	0.0395156	CSTA/SPINK5/TGM5/CNTNAP2	4
246	C5	HP_CUTANEOUS_FINGER_SYNDACTYLY	HP_CUTANEOUS_FINGER_SYNDACTYLY	4/363	24/19325	0.000966307	0.0419816	0.0395156	CCBE1/FGFR2/IRF6/NECTIN4	4
247	C5	GO_ESTABLISHMENT_OF_ENDOTHELIAL_INTESTINAL_BARRIER	GO_ESTABLISHMENT_OF_ENDOTHELIAL_INTESTINAL_BARRIER	3/363	11/19325	0.000969572	0.0419816	0.0395156	CLDN1/FASN/TJP3	3
248	C5	GO_EPITHELIAL_CELL_PROLIFERATION	GO_EPITHELIAL_CELL_PROLIFERATION	19/363	453/19325	0.000998976	0.0428882	0.040369	SLURP1/LEP/ARG1/KRT2/EREG/WNT16/SFRP2/TACSTD2/EPPK1/TGM1/SFN/SGPP2/CLDN1/SERPINB5/ESRP2/FGFR2/IRF6/DLX5/CCL26	19
249	C5	GO_EPITHELIAL_CELL_DEVELOPMENT	GO_EPITHELIAL_CELL_DEVELOPMENT	12/363	221/19325	0.00100805	0.0429142	0.0403934	POF1B/SDC1/RAB25/KRT2/CDSN/EXPH5/SFN/CLDN1/ADIPOQ/FASN/TJP3/ST14	12
250	C5	GO_SPHINGOLIPID_METABOLIC_PROCESS	GO_SPHINGOLIPID_METABOLIC_PROCESS	10/363	163/19325	0.00104916	0.0442918	0.0416901	ACER1/CERS3/PSAPL1/CYP4F22/ALOX12B/DEGS2/SGPP2/ALOXE3/ELOVL4/ALDH3B2	10
251	C5	GO_NEGATIVE_REGULATION_OF_ORGAN_GROWTH	GO_NEGATIVE_REGULATION_OF_ORGAN_GROWTH	5/363	42/19325	0.00109334	0.0457755	0.0430866	RBP4/SLC6A4/CXADR/MIR25/TP73	5
252	C5	GO_REGULATION_OF_DEVELOPMENTAL_GROWTH	GO_REGULATION_OF_DEVELOPMENTAL_GROWTH	16/363	353/19325	0.00111238	0.046191	0.0434777	LEP/FGFR3/RBP4/SFRP2/EPPK1/SLC6A4/CXADR/FGFR2/MFSD2A/SPP1/WNT3/MIR25/BCL11A/RIMS2/NRCAM/TP73	16
253	C5	GO_INTERMEDIATE_FILAMENT_ORGANIZATION	GO_INTERMEDIATE_FILAMENT_ORGANIZATION	4/363	25/19325	0.00113347	0.0466843	0.0439421	KRT2/DSP/PKP1/EPPK1	4
254	C6	KRAS.LUNG_UP.V1_DN	KRAS.LUNG_UP.V1_DN	19/239	142/10913	2.4e-10	4.18e-08	3.64e-08	SERPINB13/CALML3/S100A7/CYP26B1/LY6D/CALML5/GLYAT/WNT16/KLK7/SPTBN2/KRT1/IVL/TGM1/LGALS7/LYPD3/ALDH3B2/SLC39A2/KLK11/PLCH2	19
255	C6	KRAS.LUNG.BREAST_UP.V1_DN	KRAS.LUNG.BREAST_UP.V1_DN	13/239	141/10913	1.27e-05	0.000865376	0.000753867	SERPINB13/FGFR3/CALML3/S100A7/LY6D/CALML5/GLYAT/SPTBN2/ALOX12B/IVL/TGM1/LGALS7/CYP21A2	13
256	C6	PRC1_BMI_UP.V1_DN	PRC1_BMI_UP.V1_DN	15/239	187/10913	1.49e-05	0.000865376	0.000753867	FGFR3/FLG/LY6G6C/CALML5/EVPL/PLIN1/SPTBN2/TNNT2/CRYBG2/CARD14/HHIPL2/PIK3C2G/CA5A/PCK1/CXCR6	15
257	C6	KRAS.600_UP.V1_DN	KRAS.600_UP.V1_DN	18/239	279/10913	4.12e-05	0.00179201	0.00156109	SERPINB13/FGFR3/CALML3/S100A7/LY6D/DSG1/CALML5/WNT16/KLK7/SPTBN2/SPRR1B/FCGBP/KRT1/IVL/TGM1/LGALS7/LYPD3/ACTG2	18
258	C6	KRAS.600.LUNG.BREAST_UP.V1_DN	KRAS.600.LUNG.BREAST_UP.V1_DN	17/239	284/10913	0.000168506	0.00586403	0.00510841	SERPINB13/FGFR3/CALML3/S100A7/CYP26B1/LY6D/CALML5/GLYAT/SPTBN2/KRT1/ALOX12B/IVL/TGM1/LGALS7/FSCN2/EPHX3/CYP21A2	17
259	C6	ESC_V6.5_UP_EARLY.V1_DN	ESC_V6.5_UP_EARLY.V1_DN	12/239	161/10913	0.000215775	0.00625748	0.00545116	GJB3/DSP/TGM1/SFN/DEGS2/AQP3/KCNA1/CARD14/CACNA1E/GJB5/SERPINE1/KLK11	12
260	C6	KRAS.PROSTATE_UP.V1_DN	KRAS.PROSTATE_UP.V1_DN	11/239	141/10913	0.000265723	0.00660512	0.00575401	SERPINB7/ARG1/S100A7/C1orf68/SLC19A3/SPRR1B/SERPINB2/TGM1/MUC16/CWH43/SCEL	11
261	C6	JAK2_DN.V1_UP	JAK2_DN.V1_UP	12/239	183/10913	0.000692367	0.015059	0.0131185	CSTA/GJB3/CRCT1/RBP4/KRT23/EPPK1/CIDEA/DUOX1/TGM1/NELL2/ADGRB1/WNT3	12
262	C6	KRAS.300_UP.V1_DN	KRAS.300_UP.V1_DN	10/239	140/10913	0.00100211	0.0184148	0.0160419	SERPINB13/FGFR3/S100A7/LY6D/SPTBN2/SPRR1B/KRT1/TGM1/LGALS7/ACTG2	10
263	C6	KRAS.LUNG.BREAST_UP.V1_UP	KRAS.LUNG.BREAST_UP.V1_UP	10/239	141/10913	0.00105832	0.0184148	0.0160419	IL37/CRCT1/CDSN/RBP4/MMP9/NELL2/TTC22/KCNK15/CD1A/DNAH9	10
264	C6	AKT_UP.V1_UP	AKT_UP.V1_UP	11/239	169/10913	0.00122105	0.0193149	0.016826	MAL2/ARG1/S100A14/C3orf52/TMEM40/TACSTD2/KRT23/GDPD2/SYT8/TJP3/SFTPD	11
265	C6	KRAS.600.LUNG.BREAST_UP.V1_UP	KRAS.600.LUNG.BREAST_UP.V1_UP	14/239	279/10913	0.00334195	0.0435294	0.0379204	IL37/ARG1/CRCT1/C1orf68/CDSN/RBP4/TNNT2/MMP9/NELL2/TTC22/KCNK15/CD1A/NRCAM/DNAH9	14
266	C6	KRAS.DF.V1_DN	KRAS.DF.V1_DN	11/239	193/10913	0.00347431	0.0435294	0.0379204	CYP1A1/TMEM45A/GJB4/SPINK5/KLK5/EPPK1/SPRR1B/CLDN1/RNF39/CXADR/TJP3	11
267	C6	KRAS.50_UP.V1_DN	KRAS.50_UP.V1_DN	5/239	47/10913	0.00350237	0.0435294	0.0379204	SERPINB13/S100A7/LY6D/SPRR1B/TGM1	5
268	C7	GSE19888_CTRL_VS_T_CELL_MEMBRANES_ACT_MAST_CELL_DN	GSE19888_CTRL_VS_T_CELL_MEMBRANES_ACT_MAST_CELL_DN	37/385	200/20394	5.16e-26	0	2.16e-22	KRT10/GJB4/SDC1/DMKN/GPR87/S100A14/CDSN/DSG1/KLK5/FAM83H/WFDC5/DAPL1/PKP1/DSC3/THEM5/SLC6A4/PTK6/FAM83G/ALOX12B/ATP10B/SFN/ERBB3/MPZL3/SERPINB5/BTBD11/GJB5/SCEL/LIPK/ESRP2/MAB21L4/FGFR2/RAB38/ID4/GPRIN2/TMPRSS11F/GRHL3/KLK11	37
269	C7	GSE19888_ADENOSINE_A3R_ACT_VS_TCELL_MEMBRANES_ACT_AND_A3R_INH_PRETREAT_IN_MAST_CELL_DN	GSE19888_ADENOSINE_A3R_ACT_VS_TCELL_MEMBRANES_ACT_AND_A3R_INH_PRETREAT_IN_MAST_CELL_DN	19/385	199/20394	8.19e-09	1.70907e-05	1.71e-05	PERP/FGFR3/SDC1/C3orf52/DSP/FAM83H/LAD1/PKP1/MMP9/DUOX1/PTPRF/ERBB3/CDH1/FGFR2/KRT5/ESRP1/BCL11A/ANO9/PLCH2	19
270	C7	GSE21360_SECONDARY_VS_QUATERNARY_MEMORY_CD8_TCELL_UP	GSE21360_SECONDARY_VS_QUATERNARY_MEMORY_CD8_TCELL_UP	14/385	182/20394	9.85e-06	0.0120277	0.0120277	KRT10/ASPRV1/PERP/KRTDAP/DMKN/DSP/DSC3/KRT1/IL36G/SERPINB5/HCAR2/IL1RN/KRT5/NRG1	14
271	C7	GSE9946_MATURE_STIMULATORY_VS_PROSTAGLANDINE2_TREATED_MATURE_DC_DN	GSE9946_MATURE_STIMULATORY_VS_PROSTAGLANDINE2_TREATED_MATURE_DC_DN	12/385	137/20394	1.15e-05	0.0120277	0.0120277	SERPINB12/GJB4/FLG2/SLC28A3/CRCT1/NKPD1/RSPH6A/AADAC/KCNA1/MGST1/PIK3C2G/GPR20	12
272	C7	GSE41176_UNSTIM_VS_ANTI_IGM_STIM_BCELL_24H_UP	GSE41176_UNSTIM_VS_ANTI_IGM_STIM_BCELL_24H_UP	14/385	198/20394	2.55e-05	0.0212637	0.0212637	SERPINA12/TPPP3/KLK7/WFDC5/SLC6A15/CYP4F22/DEGS2/AQP3/TGM5/HS3ST6/FOXN1/C1orf116/RAC3/DCST1	14
273	C8	DURANTE_ADULT_OLFACTORY_NEUROEPITHELIUM_RESPIRATORY_HORIZONTAL_BASAL_CELLS	DURANTE_ADULT_OLFACTORY_NEUROEPITHELIUM_RESPIRATORY_HORIZONTAL_BASAL_CELLS	9/223	33/12396	4.45e-09	8.636e-07	7.97e-07	PERP/CALML3/TACSTD2/KRT23/SFN/AQP3/LYPD3/SERPINB5/KRT5	9
274	C8	AIZARANI_LIVER_C7_EPCAM_POS_BILE_DUCT_CELLS_2	AIZARANI_LIVER_C7_EPCAM_POS_BILE_DUCT_CELLS_2	17/223	219/12396	4.32e-07	2.92816e-05	2.7e-05	PERP/FGFR3/SDC1/S100A14/DSP/TPPP3/LAD1/TACSTD2/PTPRF/ERBB3/CLDN1/CDH1/CXADR/FGFR2/ALKAL2/SPP1/C6orf132	17
275	C8	CUI_DEVELOPING_HEART_C6_EPICARDIAL_CELL	CUI_DEVELOPING_HEART_C6_EPICARDIAL_CELL	16/223	195/12396	4.53e-07	2.92816e-05	2.7e-05	MAL2/CPA4/KLK5/CALB2/NPNT/TGM1/MUC16/PTPRF/CLDN1/PRR15/MGST1/CXADR/ID4/ITLN1/BICDL1/KLK11	16
276	C8	AIZARANI_LIVER_C24_EPCAM_POS_BILE_DUCT_CELLS_3	AIZARANI_LIVER_C24_EPCAM_POS_BILE_DUCT_CELLS_3	15/223	185/12396	1.22e-06	5.90123e-05	5.44e-05	MAL2/PERP/S100A14/DSP/TPPP3/LAD1/TACSTD2/AQP3/PTPRF/ERBB3/CLDN1/CDH1/SPP1/TMC5/KLK11	15
277	C8	AIZARANI_LIVER_C4_EPCAM_POS_BILE_DUCT_CELLS_1	AIZARANI_LIVER_C4_EPCAM_POS_BILE_DUCT_CELLS_1	15/223	191/12396	1.82e-06	7.05907e-05	6.51e-05	PERP/FGFR3/SDC1/S100A14/DSP/LAD1/TACSTD2/PTPRF/ERBB3/CLDN1/CDH1/CXADR/FGFR2/ALKAL2/SPP1	15
278	C8	DURANTE_ADULT_OLFACTORY_NEUROEPITHELIUM_RESPIRATORY_COLUMNAR_CELLS	DURANTE_ADULT_OLFACTORY_NEUROEPITHELIUM_RESPIRATORY_COLUMNAR_CELLS	5/223	28/12396	0.000126297	0.00408359	0.00376674	PERP/TACSTD2/KRT23/SFN/AQP3	5
279	C8	GAO_LARGE_INTESTINE_24W_C5_LGR5POS_STEM_CELL	GAO_LARGE_INTESTINE_24W_C5_LGR5POS_STEM_CELL	6/223	60/12396	0.000705527	0.0175332	0.0161728	NOX1/EVPL/CHP2/ATP10B/SFN/MGST1	6
280	C8	CUI_DEVELOPING_HEART_C1_5TH_WEEK_CARDIAC_CELLS	CUI_DEVELOPING_HEART_C1_5TH_WEEK_CARDIAC_CELLS	7/223	83/12396	0.000723019	0.0175332	0.0161728	DMKN/KLK5/CALB2/FXYD7/NCCRP1/MGST1/CXADR	7
281	C8	AIZARANI_LIVER_C39_EPCAM_POS_BILE_DUCT_CELLS_4	AIZARANI_LIVER_C39_EPCAM_POS_BILE_DUCT_CELLS_4	10/223	184/12396	0.00182329	0.0393019	0.0362524	S100A14/DSP/KRT80/LAD1/TACSTD2/CLDN1/CDH1/FGFR2/C6orf132/NRG1	10
282	C8	MANNO_MIDBRAIN_NEUROTYPES_HRGL2B	MANNO_MIDBRAIN_NEUROTYPES_HRGL2B	17/223	440/12396	0.00253012	0.0490843	0.0452758	FGFR3/CYP26B1/SFRP2/DSC3/FAT2/FANCI/PTPRZ1/SOX21/SCD/MGST1/FASN/GDPD2/ID4/KRT5/CA12/CDR1/CDCA8	17
283	H	HALLMARK_ESTROGEN_RESPONSE_LATE	HALLMARK_ESTROGEN_RESPONSE_LATE	17/75	200/4383	2.34e-08	8.435e-07	7.65e-07	PERP/FGFR3/GJB3/PKP3/ANXA9/CYP26B1/TRIM29/PRKAR2B/SFN/SULT2B1/CDH1/PTGER3/TJP3/CA12/ST14/TFAP2C/KLK11	17
284	H	HALLMARK_KRAS_SIGNALING_DN	HALLMARK_KRAS_SIGNALING_DN	15/75	200/4383	9.26e-07	1.66684e-05	1.51e-05	FGFR3/CALML5/WNT16/KLK7/SPTBN2/KCNE2/PKP1/SERPINB2/KRT1/ALOX12B/TGM1/LGALS7/LYPD3/KRT5/EPHA5	15
285	H	HALLMARK_ESTROGEN_RESPONSE_EARLY	HALLMARK_ESTROGEN_RESPONSE_EARLY	13/75	200/4383	2.61e-05	0.000313191	0.000283887	ANXA9/CYP26B1/CALB2/LAD1/SFN/AQP3/SULT2B1/FASN/ESRP2/KCNK15/TJP3/CA12/TFAP2C	13
286	H	HALLMARK_APICAL_JUNCTION	HALLMARK_APICAL_JUNCTION	9/75	200/4383	0.00657475	0.0473382	0.0429089	DSC1/CDSN/CALB2/DSC3/MMP9/CDH1/NECTIN4/CRB3/ACTG2	9
287	H	HALLMARK_KRAS_SIGNALING_UP	HALLMARK_KRAS_SIGNALING_UP	9/75	200/4383	0.00657475	0.0473382	0.0429089	ARG1/EREG/RBP4/SPON1/BTC/TNNT2/MMP9/CIDEA/SPP1	9
