# Supplementary material for: Identification of a novel immune-related transcriptional regulatory network in sarcopenia
Source: BMC Geriatr. 2023 Jul 31;23:463. doi: 10.1186/s12877-023-04152-1 (PMC10391869; doi:10.1186/s12877-023-04152-1)
Supplement: Supplementary file 5 — Additional file 5. Results of DEPs. [file 12877_2023_4152_MOESM5_ESM.xlsx]

## Sheet: Figure S6
HALLMARK_INFLAMMATORY_RESPONSE
HALLMARK_ESTROGEN_RESPONSE_LATE
HALLMARK_PI3K_AKT_MTOR_SIGNALING
HALLMARK_XENOBIOTIC_METABOLISM
HALLMARK_APICAL_JUNCTION
HALLMARK_APICAL_SURFACE
HALLMARK_APOPTOSIS
HALLMARK_EPITHELIAL_MESENCHYMAL_TRANSITION
HALLMARK_HYPOXIA
HALLMARK_MITOTIC_SPINDLE
HALLMARK_UV_RESPONSE_DN
