# Supplementary material for: Identification of a novel immune-related transcriptional regulatory network in sarcopenia
Source: BMC Geriatr. 2023 Jul 31;23:463. doi: 10.1186/s12877-023-04152-1 (PMC10391869; doi:10.1186/s12877-023-04152-1)
Supplement: Supplementary file 6 — Additional file 6. Results of ssGSEA. [file 12877_2023_4152_MOESM6_ESM.xlsx]

## Sheet: ssgseaOut
id	GSM3020405	GSM3020406	GSM3020409	GSM3020410	GSM3020413	GSM3020414	GSM3020417	GSM3020418	GSM3020421	GSM3020422	GSM3020424	GSM3020425	GSM3020427	GSM3020428	GSM3020430	GSM3020431	GSM3020433	GSM3020436	GSM3020439	GSM3020442	GSM3020407	GSM3020408	GSM3020411	GSM3020412	GSM3020415	GSM3020416	GSM3020419	GSM3020420	GSM3020423	GSM3020426	GSM3020429	GSM3020432	GSM3020434	GSM3020435	GSM3020437	GSM3020438	GSM3020440	GSM3020441	GSM3020443	GSM3020444
aDCs	0.232736	0.274123	0.249233	0.258105	0.253854	0.215551	0.227316	0.222499	0.216701	0.288743	0.261298	0.203637	0.17108	0.225664	0.262591	0.289045	0.258409	0.232562	0.221336	0.232353	0.271226	0.23663	0.256757	0.209183	0.244322	0.239271	0.23136	0.23574	0.182585	0.180756	0.246439	0.201199	0.237569	0.202203	0.249757	0.249581	0.224599	0.235759	0.215116	0.221101
APC_co_inhibition	0.563331	0.639321	0.541115	0.534138	0.534558	0.540966	0.591383	0.579865	0.559799	0.575464	0.53235	0.566013	0.483011	0.505582	0.534256	0.545642	0.597425	0.540587	0.546437	0.547177	0.48903	0.514835	0.585861	0.537585	0.602643	0.493323	0.546014	0.548371	0.567423	0.554922	0.551525	0.53021	0.518925	0.517528	0.594374	0.522913	0.535702	0.572383	0.559044	0.521365
APC_co_stimulation	0.343201	0.337359	0.356772	0.366002	0.36228	0.420967	0.326385	0.333223	0.334087	0.388378	0.355422	0.343513	0.394451	0.367237	0.362187	0.359922	0.368911	0.327971	0.369505	0.353442	0.415242	0.335996	0.348866	0.356124	0.367123	0.364757	0.332844	0.34337	0.341494	0.347733	0.329537	0.333331	0.332098	0.348498	0.341261	0.391055	0.350625	0.349619	0.383627	0.340516
B_cells	0.330727	0.393443	0.380376	0.340764	0.345554	0.342703	0.433379	0.341134	0.366345	0.353431	0.362635	0.353587	0.337814	0.381147	0.350386	0.396571	0.388903	0.356994	0.392305	0.378973	0.355549	0.352204	0.352424	0.357563	0.361842	0.358091	0.331064	0.343114	0.356668	0.404855	0.316452	0.315441	0.338951	0.337804	0.371073	0.353617	0.339311	0.342967	0.358726	0.333667
CCR	0.391717	0.42539	0.392785	0.409432	0.399497	0.41887	0.413313	0.401464	0.394378	0.419343	0.410259	0.378897	0.400696	0.411445	0.38875	0.428787	0.41188	0.397091	0.404079	0.402781	0.433186	0.389582	0.394564	0.382506	0.416235	0.406522	0.388953	0.399904	0.39496	0.390525	0.389343	0.388969	0.400058	0.403076	0.400757	0.394023	0.396216	0.413303	0.410112	0.392182
CD8+_T_cells	0.195407	0.297611	0.205669	0.257014	0.270676	0.308359	0.388776	0.0554866	0.155943	0.229691	0.363104	0.162838	0.182263	0.201202	0.138105	0.289518	0.276859	0.151669	0.204277	0.100778	0.255039	0.255946	0.134382	0.0561341	0.226777	0.102105	0.109745	0.245133	0.202594	0.296381	0.152738	0.1529	0.331571	0.107673	0.119781	0.176468	0.133346	0.209392	0.0988353	0.103821
Check-point	0.331825	0.364466	0.335903	0.347728	0.33978	0.35404	0.357022	0.320829	0.326916	0.367701	0.339637	0.3103	0.336693	0.336957	0.323441	0.356079	0.356864	0.332405	0.337836	0.330156	0.362397	0.307898	0.328457	0.323242	0.343465	0.327481	0.316291	0.326409	0.320512	0.317774	0.316681	0.316303	0.336515	0.342578	0.343538	0.340211	0.338116	0.330276	0.348561	0.321022
Cytolytic_activity	0.469645	0.572872	0.448431	0.493407	0.537681	0.393316	0.595124	0.421109	0.450828	0.516112	0.579161	0.463469	0.315535	0.6054	0.479426	0.581833	0.543027	0.57312	0.493754	0.427583	0.510038	0.465667	0.43989	0.383142	0.448202	0.311741	0.440256	0.499768	0.471906	0.521308	0.40929	0.547922	0.458774	0.396033	0.578122	0.445127	0.47621	0.501651	0.385291	0.391713
DCs	0.344219	0.294041	0.334013	0.33723	0.365774	0.417253	0.19923	0.298157	0.255343	0.345209	0.285119	0.26626	0.297339	0.31763	0.242647	0.338737	0.36582	0.284287	0.275147	0.264847	0.346308	0.20632	0.274873	0.289779	0.394657	0.294001	0.299162	0.404925	0.293667	0.144728	0.26143	0.342764	0.324179	0.298771	0.285237	0.342966	0.304931	0.327794	0.33481	0.249686
HLA	0.658107	0.65503	0.638407	0.669014	0.611785	0.662219	0.662844	0.66633	0.669949	0.676178	0.670809	0.666715	0.645347	0.687321	0.673561	0.675315	0.620383	0.652624	0.63071	0.612888	0.630648	0.655575	0.679978	0.631451	0.661534	0.648372	0.640393	0.656123	0.637356	0.624352	0.659314	0.621704	0.656461	0.633529	0.663229	0.646372	0.65853	0.664087	0.683604	0.64563
iDCs	0.0280937	0.133326	0.0443458	0.0988312	0.166373	0.0938465	0.0973977	0.0489015	0.172822	0.0865363	0.0866253	0.1167	0.0341802	0.131003	0.0718499	0.219435	0.0999343	0.151882	0.12142	0.129328	0.31928	0.0738104	0.0747624	0.157346	0.0674793	0.0601794	0.11696	0.0693882	0.100125	0	0.11055	0.30229	0.0951904	0.177482	0.134013	0.0681249	0.0932479	0.124063	0.0264103	0.140984
Inflammation-promoting	0.343823	0.46867	0.360764	0.402965	0.394364	0.34248	0.441521	0.347666	0.38475	0.413035	0.43485	0.331731	0.310694	0.423431	0.337137	0.446466	0.398266	0.402771	0.355927	0.32085	0.35671	0.355789	0.345823	0.328372	0.391818	0.298426	0.324473	0.342415	0.363334	0.385314	0.358627	0.342944	0.356016	0.327711	0.386967	0.368111	0.380686	0.38463	0.356876	0.364116
Macrophages	0.507512	0.510724	0.498519	0.510799	0.450952	0.52265	0.50266	0.476235	0.469865	0.50381	0.488223	0.475557	0.502337	0.487842	0.484924	0.527334	0.506013	0.501443	0.490528	0.512759	0.53972	0.469919	0.487041	0.462259	0.579726	0.497195	0.518828	0.490193	0.463119	0.482716	0.443968	0.487652	0.472939	0.504621	0.492398	0.526862	0.479805	0.504979	0.511629	0.485914
Mast_cells	0.51256	0.438633	0.549401	0.530621	0.628699	0.642636	0.511306	0.462584	0.486823	0.515078	0.592881	0.389641	0.515943	0.472397	0.43039	0.55315	0.53341	0.473043	0.448189	0.480228	0.266995	0.545409	0.476068	0.50105	0.49471	0.533851	0.54263	0.470659	0.512458	0.448841	0.532447	0.580857	0.526507	0.372971	0.554672	0.549807	0.533805	0.556537	0.565263	0.555056
MHC_class_I	0.950169	1	0.939832	0.954395	0.947898	0.962459	0.967241	0.964858	0.955779	0.962367	0.955623	0.950022	0.950639	0.95655	0.94803	0.964458	0.956036	0.945712	0.940219	0.950414	0.962532	0.948646	0.952559	0.954961	0.975322	0.953956	0.943621	0.936433	0.960768	0.95206	0.959506	0.945507	0.945882	0.958786	0.962283	0.93505	0.966634	0.957388	0.961995	0.951713
Neutrophils	0.503949	0.589474	0.490211	0.484144	0.510539	0.50806	0.634989	0.498321	0.549169	0.519669	0.527388	0.480695	0.512187	0.571631	0.489796	0.555504	0.532566	0.505473	0.553319	0.58864	0.541313	0.49346	0.534175	0.497277	0.531513	0.59883	0.53796	0.499512	0.537148	0.605349	0.491592	0.484402	0.489357	0.562509	0.579112	0.50042	0.478807	0.637569	0.52755	0.514857
NK_cells	0.362993	0.444361	0.293042	0.292157	0.285313	0.281221	0.358567	0.303598	0.241793	0.318331	0.329077	0.303627	0.242456	0.361659	0.247982	0.258762	0.390429	0.383501	0.324566	0.22626	0.433544	0.293762	0.319457	0.373137	0.359604	0.170708	0.345635	0.308524	0.362951	0.352795	0.224828	0.298231	0.359911	0.214466	0.393795	0.325774	0.297895	0.212657	0.215845	0.412517
Parainflammation	0.594782	0.692123	0.583191	0.600472	0.587259	0.630393	0.611187	0.601814	0.61205	0.640693	0.620837	0.617278	0.617379	0.648996	0.57393	0.63161	0.612412	0.593651	0.566632	0.588336	0.629133	0.593267	0.597484	0.583942	0.692745	0.599693	0.586585	0.603198	0.621158	0.603776	0.589517	0.595232	0.595628	0.617906	0.6247	0.599902	0.616909	0.622064	0.623298	0.590577
pDCs	0.322848	0.325015	0.273918	0.297976	0.278696	0.303441	0.366995	0.309423	0.284934	0.329355	0.328021	0.248754	0.275117	0.336617	0.251018	0.358979	0.315581	0.309686	0.277896	0.320808	0.29736	0.295032	0.290006	0.298085	0.311491	0.278651	0.2603	0.262276	0.270353	0.247262	0.285555	0.240008	0.303954	0.259679	0.311172	0.280149	0.283612	0.312426	0.270001	0.269638
T_cell_co-inhibition	0.279658	0.314446	0.295942	0.279829	0.328471	0.279947	0.318774	0.251902	0.263221	0.298618	0.300267	0.284055	0.272997	0.295126	0.29836	0.330917	0.318552	0.277688	0.303797	0.277395	0.301392	0.26579	0.29881	0.289405	0.313039	0.270197	0.279277	0.29482	0.257197	0.295947	0.246658	0.24828	0.274961	0.262717	0.305259	0.293795	0.287889	0.295315	0.304656	0.270504
T_cell_co-stimulation	0.29808	0.348036	0.283839	0.315499	0.293882	0.298381	0.328941	0.261535	0.302683	0.327024	0.283808	0.240192	0.302944	0.29175	0.257579	0.324068	0.281068	0.295219	0.29598	0.277399	0.309995	0.265966	0.288316	0.257684	0.280552	0.265223	0.237235	0.274167	0.27401	0.263859	0.268961	0.261619	0.299608	0.314035	0.298023	0.28016	0.282091	0.285545	0.285452	0.273847
T_helper_cells	0.58221	0.585156	0.574829	0.620832	0.59189	0.653012	0.592019	0.563498	0.55971	0.641811	0.58794	0.585739	0.613321	0.63621	0.558869	0.668551	0.591113	0.566574	0.549221	0.578746	0.594642	0.538667	0.537275	0.498944	0.68108	0.592052	0.611638	0.604742	0.525264	0.515067	0.527951	0.552879	0.599239	0.501631	0.589171	0.598429	0.585383	0.581984	0.622483	0.509045
Tfh	0.140735	0.123313	0.0780429	0.0772271	0.0989292	0.0785816	0.143949	0.142976	0.040743	0.0975161	0.116296	0.0481614	0.0660694	0.0833186	0.159573	0.112725	0.115956	0.119536	0.0468598	0.0708934	0.170601	0.0901374	0.0704064	0.0159583	0.16771	0.0375617	0.0328981	0.0512983	0.0959417	0.0402462	0.0811219	0.0174255	0.128897	0.0610716	0.0994118	0.0543995	0.0879091	0.125084	0.0790982	0.148087
Th1_cells	0.356559	0.340369	0.312951	0.376708	0.373346	0.333026	0.332185	0.338898	0.315777	0.329491	0.349217	0.323469	0.313763	0.327163	0.332057	0.367551	0.375077	0.338476	0.300512	0.336972	0.31952	0.33535	0.30026	0.315122	0.332111	0.306162	0.284341	0.319263	0.310228	0.291288	0.323007	0.31275	0.338993	0.313567	0.320748	0.339406	0.382039	0.306554	0.317291	0.320581
Th2_cells	0.28565	0.287542	0.276021	0.33246	0.301338	0.265916	0.268693	0.287426	0.275456	0.289385	0.329079	0.233767	0.264308	0.274912	0.30568	0.372226	0.292524	0.319537	0.27145	0.29861	0.358099	0.300872	0.272545	0.279988	0.32322	0.280502	0.280955	0.308665	0.262211	0.282431	0.234059	0.333147	0.267684	0.310753	0.308437	0.298752	0.268957	0.327601	0.278481	0.273932
TIL	0.43074	0.497763	0.439754	0.471201	0.451885	0.468755	0.518531	0.423713	0.455593	0.474655	0.472956	0.426704	0.426946	0.480336	0.43001	0.484349	0.452286	0.443356	0.458816	0.439783	0.452849	0.431935	0.436135	0.407432	0.464583	0.444602	0.417079	0.435116	0.42846	0.46385	0.415752	0.431853	0.440719	0.431289	0.464776	0.424556	0.435846	0.474319	0.444329	0.419865
Treg	0.624337	0.650689	0.627186	0.627571	0.632343	0.641108	0.631076	0.624725	0.631383	0.640683	0.628109	0.624604	0.628372	0.632719	0.617066	0.637236	0.63828	0.622156	0.627227	0.6304	0.639744	0.629927	0.632415	0.626009	0.634011	0.626122	0.613268	0.620261	0.628414	0.624971	0.621633	0.628774	0.62673	0.626729	0.62151	0.623932	0.63611	0.630093	0.632882	0.625735
Type_I_IFN_Reponse	0.621944	0.785448	0.597843	0.617277	0.620615	0.619751	0.638178	0.62189	0.661813	0.666869	0.653145	0.6384	0.61244	0.662164	0.614408	0.627175	0.648646	0.623062	0.597756	0.600704	0.640826	0.636655	0.633163	0.5926	0.759222	0.635128	0.602144	0.604815	0.676086	0.626794	0.611671	0.621167	0.601244	0.611244	0.708479	0.589934	0.618855	0.652772	0.6427	0.583992
Type_II_IFN_Reponse	0.672971	0.673352	0.644826	0.657427	0.642412	0.702797	0.685307	0.662946	0.657373	0.705938	0.687731	0.707562	0.675793	0.705199	0.63878	0.680726	0.652512	0.656418	0.635304	0.678137	0.662677	0.679544	0.65738	0.638016	0.703542	0.646916	0.641406	0.694314	0.632611	0.715603	0.662061	0.683266	0.596336	0.719241	0.641354	0.628677	0.690475	0.690056	0.701535	0.676571
