# Supplementary material for: Identification of a novel immune-related transcriptional regulatory network in sarcopenia
Source: BMC Geriatr. 2023 Jul 31;23:463. doi: 10.1186/s12877-023-04152-1 (PMC10391869; doi:10.1186/s12877-023-04152-1)
Supplement: Supplementary file 7 — Additional file 7. Results of DEIGSs. [file 12877_2023_4152_MOESM7_ESM.xlsx]

## Sheet: Figure S5
immune gene sets	DEGs	cor	pvalue	Regulation
aDCs	AC092645.1	-0.434808	0.00505128	negative
aDCs	AL133216.2	-0.412958	0.00808931	negative
aDCs	AC108865.2	-0.486131	0.00147123	negative
aDCs	MFAP2	-0.40902	0.00877801	negative
aDCs	MIR583HG	-0.446022	0.00391931	negative
aDCs	C7	-0.448547	0.00369734	negative
aDCs	ART4	-0.408184	0.00893044	negative
aDCs	ZNF98	-0.564686	0.000147212	negative
aDCs	MIR4440	-0.434193	0.00512089	negative
aDCs	MAPK15	-0.483209	0.00158645	negative
aDCs	ERICH3	-0.485733	0.00148646	negative
aDCs	KCNIP2-AS1	-0.464091	0.00255732	negative
aDCs	OTC	-0.48722	0.0014302	negative
aDCs	EPHA5	-0.410048	0.00859359	negative
aDCs	DNAH9	-0.459105	0.00288371	negative
APC_co_inhibition	TPPP3	-0.462077	0.00268506	negative
APC_co_inhibition	TMEM40	-0.412381	0.00818724	negative
APC_co_inhibition	FAM83G	-0.466692	0.00240027	negative
APC_co_inhibition	IGFL2	-0.442851	0.0042145	negative
APC_co_inhibition	AC016642.1	-0.415267	0.00770753	negative
APC_co_inhibition	RN7SL846P	-0.412458	0.00817416	negative
APC_co_stimulation	FER1L6	-0.436365	0.00487891	negative
CCR	FER1L6	-0.433869	0.00515786	negative
CCR	AC114488.1	-0.422446	0.00661791	negative
CCR	OR7E97P	-0.415342	0.00769546	negative
CD8+_T_cells	LINC02388	-0.405736	0.00939002	negative
Check-point	FER1L6	-0.414802	0.00778326	negative
Check-point	CRTC3-AS1	-0.406703	0.00920622	negative
Check-point	AC114488.1	-0.478992	0.00176683	negative
Check-point	AC021242.1	-0.424746	0.00629823	negative
Check-point	AL589745.1	-0.422439	0.006619	negative
Check-point	AL365181.3	-0.421797	0.00671058	negative
Check-point	MIR4440	-0.431343	0.00545405	negative
Check-point	KIAA2012-AS1	-0.444884	0.00402315	negative
Cytolytic_activity	AL133216.2	-0.466951	0.00238512	negative
Cytolytic_activity	AL512306.2	-0.43151	0.00543404	negative
Cytolytic_activity	AC016642.1	-0.449088	0.00365125	negative
DCs	SOST	-0.459484	0.00285769	negative
DCs	MUC16	-0.429741	0.00564953	negative
DCs	SUSD5	-0.432376	0.00533114	negative
DCs	CNTNAP2	-0.533334	0.000394744	negative
Inflammation-promoting	NOX1	-0.453626	0.0032839	negative
Inflammation-promoting	AL133216.2	-0.543014	0.00029413	negative
Inflammation-promoting	AC016642.1	-0.413673	0.00796936	negative
Mast_cells	ACER1	-0.613863	2.52e-05	negative
Mast_cells	KRT10	-0.548518	0.00024782	negative
Mast_cells	SERPINB13	-0.623682	1.71e-05	negative
Mast_cells	ABCA12	-0.609602	2.98e-05	negative
Mast_cells	SPRR2E	-0.579593	8.89e-05	negative
Mast_cells	LCE2B	-0.551344	0.000226694	negative
Mast_cells	POF1B	-0.620426	1.95e-05	negative
Mast_cells	LCE1C	-0.543827	0.000286831	negative
Mast_cells	IL37	-0.581774	8.24e-05	negative
Mast_cells	SLURP1	-0.616772	2.25e-05	negative
Mast_cells	SERPINB7	-0.583834	7.66e-05	negative
Mast_cells	SERPINB12	-0.591438	5.85e-05	negative
Mast_cells	CST6	-0.583452	7.77e-05	negative
Mast_cells	AADACL2	-0.538137	0.000341504	negative
Mast_cells	TMEM45A	-0.625315	1.6e-05	negative
Mast_cells	LCE1B	-0.563922	0.000150976	negative
Mast_cells	ASPRV1	-0.604922	3.56e-05	negative
Mast_cells	MAL2	-0.613356	2.57e-05	negative
Mast_cells	GJB4	-0.560246	0.000170304	negative
Mast_cells	SPRR2G	-0.480994	0.00167905	negative
Mast_cells	TINCR	-0.57549	0.000102365	negative
Mast_cells	LCE2C	-0.528724	0.000452718	negative
Mast_cells	CERS3	-0.589377	6.3e-05	negative
Mast_cells	A2ML1	-0.576326	9.95e-05	negative
Mast_cells	CSTA	-0.613893	2.52e-05	negative
Mast_cells	FLG2	-0.583062	7.87e-05	negative
Mast_cells	PERP	-0.621921	1.84e-05	negative
Mast_cells	SPINK5	-0.594821	5.17e-05	negative
Mast_cells	KPRP	-0.564404	0.000148593	negative
Mast_cells	ARG1	-0.565293	0.000144286	negative
Mast_cells	FGFR3	-0.480877	0.00168405	negative
Mast_cells	KRTDAP	-0.617019	2.23e-05	negative
Mast_cells	FRG2HP	-0.554752	0.000203378	negative
Mast_cells	FLG	-0.582393	8.06e-05	negative
Mast_cells	GJB3	-0.591403	5.85e-05	negative
Mast_cells	SDC1	-0.560236	0.000170363	negative
Mast_cells	DMKN	-0.584974	7.36e-05	negative
Mast_cells	DSC1	-0.601145	4.1e-05	negative
Mast_cells	SERPINA12	-0.603572	3.74e-05	negative
Mast_cells	LY6G6C	-0.491392	0.00128225	negative
Mast_cells	CPA4	-0.593047	5.52e-05	negative
Mast_cells	SLC28A3	-0.543577	0.000289059	negative
Mast_cells	CALML3	-0.610212	2.91e-05	negative
Mast_cells	RAB25	-0.504368	0.000904923	negative
Mast_cells	NLRP10	-0.508497	0.000807573	negative
Mast_cells	GPR87	-0.632462	1.2e-05	negative
Mast_cells	KRT2	-0.59748	4.69e-05	negative
Mast_cells	CNFN	-0.563875	0.000151207	negative
Mast_cells	LCE1A	-0.546413	0.000264694	negative
Mast_cells	LOR	-0.566441	0.000138895	negative
Mast_cells	PKP3	-0.597979	4.61e-05	negative
Mast_cells	LGALS7B	-0.544457	0.000281292	negative
Mast_cells	CRCT1	-0.522225	0.000547394	negative
Mast_cells	EREG	-0.625741	1.58e-05	negative
Mast_cells	ANXA9	-0.585778	7.16e-05	negative
Mast_cells	S100A14	-0.559723	0.000173231	negative
Mast_cells	PSAPL1	-0.60268	3.87e-05	negative
Mast_cells	LY6D	-0.55329	0.000213102	negative
Mast_cells	C1orf68	-0.562702	0.000157157	negative
Mast_cells	CDSN	-0.557709	0.000184918	negative
Mast_cells	DSG1	-0.603237	3.79e-05	negative
Mast_cells	C3orf52	-0.531821	0.000412993	negative
Mast_cells	KCNG1	-0.494059	0.00119494	negative
Mast_cells	DSP	-0.536458	0.000359337	negative
Mast_cells	CALML5	-0.642911	7.69e-06	negative
Mast_cells	KLK5	-0.579183	9.01e-05	negative
Mast_cells	EVPL	-0.484178	0.00154738	negative
Mast_cells	HAL	-0.638464	9.3e-06	negative
Mast_cells	KRT80	-0.593478	5.43e-05	negative
Mast_cells	TRIM29	-0.538672	0.000335997	negative
Mast_cells	SBSN	-0.571535	0.000117101	negative
Mast_cells	NKPD1	-0.474684	0.00196952	negative
Mast_cells	SLC15A1	-0.586805	6.9e-05	negative
Mast_cells	SLC10A6	-0.514744	0.000677982	negative
Mast_cells	OVCH2	-0.535915	0.00036528	negative
Mast_cells	AC245041.2	-0.466266	0.0024254	negative
Mast_cells	WNT16	-0.586287	7.03e-05	negative
Mast_cells	TGM3	-0.582157	8.13e-05	negative
Mast_cells	CDHR1	-0.414815	0.00778104	negative
Mast_cells	FAM83H	-0.548424	0.000248552	negative
Mast_cells	KLK7	-0.570097	0.000122915	negative
Mast_cells	SPTBN2	-0.554284	0.000206444	negative
Mast_cells	WFDC5	-0.502793	0.000944713	negative
Mast_cells	DAPL1	-0.572637	0.000112814	negative
Mast_cells	TMPRSS13	-0.613018	2.61e-05	negative
Mast_cells	PKP1	-0.499661	0.00102852	negative
Mast_cells	TACSTD2	-0.603259	3.79e-05	negative
Mast_cells	ATP2C2	-0.51788	0.000620187	negative
Mast_cells	TBILA	-0.550819	0.000230491	negative
Mast_cells	DSC3	-0.577098	9.69e-05	negative
Mast_cells	KRT23	-0.635475	1.06e-05	negative
Mast_cells	ARHGAP40	-0.488573	0.00138064	negative
Mast_cells	EPPK1	-0.510679	0.000760007	negative
Mast_cells	THEM5	-0.539052	0.000332125	negative
Mast_cells	IL36RN	-0.490964	0.00129677	negative
Mast_cells	CLEC2A	-0.593327	5.46e-05	negative
Mast_cells	SPRR1B	-0.577153	9.67e-05	negative
Mast_cells	CRYBG2	-0.483953	0.00155637	negative
Mast_cells	NIPAL4	-0.559891	0.000172283	negative
Mast_cells	CHP2	-0.471171	0.00214964	negative
Mast_cells	SERPINB2	-0.557964	0.0001834	negative
Mast_cells	FCGBP	-0.614871	2.43e-05	negative
Mast_cells	FAT2	-0.517957	0.00061883	negative
Mast_cells	KRT72	-0.577492	9.56e-05	negative
Mast_cells	EXPH5	-0.527144	0.00047427	negative
Mast_cells	KRT1	-0.470999	0.00215885	negative
Mast_cells	PTK6	-0.560679	0.000167917	negative
Mast_cells	FAM83G	-0.445055	0.00400739	negative
Mast_cells	ALOX12B	-0.530605	0.000428199	negative
Mast_cells	IL36G	-0.484075	0.00155151	negative
Mast_cells	DUOX1	-0.56228	0.000159348	negative
Mast_cells	CASP14	-0.581366	8.36e-05	negative
Mast_cells	SDR42E1	-0.610229	2.91e-05	negative
Mast_cells	IVL	-0.530445	0.000430241	negative
Mast_cells	PTPRZ1	-0.460607	0.00278174	negative
Mast_cells	TGM1	-0.530412	0.000430655	negative
Mast_cells	ATP10B	-0.625891	1.57e-05	negative
Mast_cells	SDR9C7	-0.61251	2.66e-05	negative
Mast_cells	SFN	-0.550093	0.000235836	negative
Mast_cells	SOX21	-0.457125	0.00302309	negative
Mast_cells	DEGS2	-0.597955	4.61e-05	negative
Mast_cells	BPIFC	-0.564151	0.000149836	negative
Mast_cells	GSDMA	-0.64056	8.51e-06	negative
Mast_cells	AQP3	-0.551082	0.000228579	negative
Mast_cells	LCE1F	-0.543395	0.000290692	negative
Mast_cells	LGALS7	-0.583282	7.81e-05	negative
Mast_cells	DUOXA1	-0.501145	0.000988021	negative
Mast_cells	LYPD3	-0.576698	9.82e-05	negative
Mast_cells	SGPP2	-0.603536	3.75e-05	negative
Mast_cells	PLA2G4D	-0.509234	0.000791221	negative
Mast_cells	SULT2B1	-0.495683	0.0011444	negative
Mast_cells	TP53AIP1	-0.41067	0.00848349	negative
Mast_cells	NCCRP1	-0.620174	1.97e-05	negative
Mast_cells	LYPD5	-0.570179	0.000122576	negative
Mast_cells	FAM83C	-0.499393	0.00103598	negative
Mast_cells	CARD14	-0.419537	0.00704226	negative
Mast_cells	EPHX3	-0.525748	0.000494082	negative
Mast_cells	CLDN1	-0.579229	9e-05	negative
Mast_cells	MPZL3	-0.628052	1.43e-05	negative
Mast_cells	SERPINB5	-0.611013	2.82e-05	negative
Mast_cells	GJB5	-0.615368	2.38e-05	negative
Mast_cells	POU3F1	-0.449457	0.00362015	negative
Mast_cells	CWH43	-0.640857	8.4e-06	negative
Mast_cells	HCAR2	-0.445891	0.00393116	negative
Mast_cells	IL22RA1	-0.586683	6.93e-05	negative
Mast_cells	CDH1	-0.620107	1.98e-05	negative
Mast_cells	SCEL	-0.623774	1.71e-05	negative
Mast_cells	AC108215.1	-0.449777	0.00359327	negative
Mast_cells	TGM5	-0.57719	9.66e-05	negative
Mast_cells	ALOXE3	-0.519291	0.000595657	negative
Mast_cells	AF129408.1	-0.43156	0.00542803	negative
Mast_cells	XKRX	-0.504	0.00091408	negative
Mast_cells	LIPK	-0.584147	7.58e-05	negative
Mast_cells	RNF39	-0.612561	2.66e-05	negative
Mast_cells	CXADR	-0.553565	0.000211236	negative
Mast_cells	LIPM	-0.604415	3.62e-05	negative
Mast_cells	TTC22	-0.617639	2.18e-05	negative
Mast_cells	EPS8L1	-0.608914	3.06e-05	negative
Mast_cells	ESRP2	-0.53604	0.000363898	negative
Mast_cells	MAB21L4	-0.623542	1.72e-05	negative
Mast_cells	ELOVL4	-0.582016	8.17e-05	negative
Mast_cells	RAB38	-0.410016	0.00859913	negative
Mast_cells	MFSD2A	-0.469377	0.00224715	negative
Mast_cells	IRF6	-0.557856	0.000184044	negative
Mast_cells	DLX5	-0.567467	0.000134231	negative
Mast_cells	ALDH3B2	-0.627813	1.45e-05	negative
Mast_cells	RDH12	-0.611176	2.8e-05	negative
Mast_cells	LIPN	-0.677684	1.56e-06	negative
Mast_cells	IL1RN	-0.481671	0.00165026	negative
Mast_cells	LCE2A	-0.512839	0.000715387	negative
Mast_cells	HS3ST6	-0.484113	0.00154999	negative
Mast_cells	PIK3C2G	-0.573525	0.000109464	negative
Mast_cells	ATG9B	-0.59002	6.15e-05	negative
Mast_cells	GPRIN2	-0.447749	0.00376632	negative
Mast_cells	KRT73	-0.472229	0.00209396	negative
Mast_cells	CLEC18B	-0.539877	0.000323872	negative
Mast_cells	SPOCK3	-0.446301	0.0038943	negative
Mast_cells	LYPD6B	-0.60493	3.55e-05	negative
Mast_cells	TMPRSS11F	-0.705331	3.73e-07	negative
Mast_cells	GRHL3	-0.601653	4.02e-05	negative
Mast_cells	C1orf116	-0.58361	7.72e-05	negative
Mast_cells	INAVA	-0.57166	0.000116608	negative
Mast_cells	PM20D1	-0.417188	0.00740182	negative
Mast_cells	GGT6	-0.628244	1.42e-05	negative
Mast_cells	CAMSAP3	-0.468533	0.00229431	negative
Mast_cells	PGLYRP3	-0.584198	7.57e-05	negative
Mast_cells	C6orf132	-0.512434	0.000723555	negative
Mast_cells	CA12	-0.55519	0.000200542	negative
Mast_cells	POU2F3	-0.539259	0.000330039	negative
Mast_cells	ATP6V1C2	-0.614102	2.5e-05	negative
Mast_cells	IQANK1	-0.557523	0.000186034	negative
Mast_cells	ESRP1	-0.540319	0.000319519	negative
Mast_cells	ST14	-0.618467	2.11e-05	negative
Mast_cells	RNASE7	-0.471235	0.00214625	negative
Mast_cells	TFAP2C	-0.508666	0.000803796	negative
Mast_cells	AC004231.1	-0.495248	0.00115775	negative
Mast_cells	BICDL1	-0.544133	0.000284133	negative
Mast_cells	BSPRY	-0.635045	1.07e-05	negative
Mast_cells	SLC39A2	-0.623406	1.73e-05	negative
Mast_cells	BCL11A	-0.488843	0.00137093	negative
Mast_cells	NECTIN4	-0.537682	0.000346261	negative
Mast_cells	AC104619.3	-0.48334	0.00158113	negative
Mast_cells	ANO9	-0.592579	5.61e-05	negative
Mast_cells	KLK11	-0.558862	0.000178144	negative
Mast_cells	CRB3	-0.670097	2.25e-06	negative
Mast_cells	PLCH2	-0.425041	0.00625816	negative
Mast_cells	EPN3	-0.623127	1.75e-05	negative
Mast_cells	KLC3	-0.567582	0.000133716	negative
Mast_cells	HMGA2-AS1	-0.47561	0.00192427	negative
Mast_cells	AL049840.3	-0.490677	0.00130661	negative
Mast_cells	ACPP	-0.552195	0.000220652	negative
MHC_class_I	AC022069.1	-0.40855	0.00886338	negative
pDCs	AL365181.2	-0.4208	0.00685526	negative
pDCs	AL133216.2	-0.506013	0.000864958	negative
pDCs	HSFY2	-0.44447	0.00406142	negative
pDCs	CCBE1	-0.424435	0.00634069	negative
pDCs	AC021242.1	-0.439	0.00459879	negative
pDCs	IGFL2	-0.40497	0.00953789	negative
pDCs	MIR583HG	-0.401894	0.0101522	negative
pDCs	AL365181.3	-0.425367	0.00621427	negative
pDCs	AC051619.4	-0.430916	0.00550554	negative
pDCs	MAPK15	-0.453727	0.00327608	negative
pDCs	KIAA2012-AS1	-0.409675	0.00866	negative
pDCs	RN7SL377P	-0.440122	0.00448381	negative
pDCs	RNU2-7P	-0.433149	0.00524085	negative
pDCs	AL590822.1	-0.449781	0.00359299	negative
pDCs	OTC	-0.410738	0.00847161	negative
T_cell_co-inhibition	AC092645.1	-0.444953	0.0040168	negative
T_cell_co-inhibition	AC100771.2	-0.409455	0.00869942	negative
T_cell_co-inhibition	AL365181.3	-0.4488	0.00367579	negative
T_cell_co-inhibition	TP73	-0.430923	0.00550468	negative
T_cell_co-stimulation	AL365181.2	-0.451167	0.00347878	negative
T_cell_co-stimulation	CCBE1	-0.437392	0.00476798	negative
T_cell_co-stimulation	KRTAP19-3	-0.49266	0.00124008	negative
T_cell_co-stimulation	AC021242.1	-0.497681	0.00108483	negative
T_cell_co-stimulation	MUC19	-0.440634	0.00443212	negative
T_cell_co-stimulation	AL589745.1	-0.460611	0.00278145	negative
T_cell_co-stimulation	CNNM1	-0.448784	0.00367715	negative
T_cell_co-stimulation	KIAA2012-AS1	-0.500088	0.00101671	negative
T_cell_co-stimulation	LINC02605	-0.406072	0.00932583	negative
T_cell_co-stimulation	TXNDC2	-0.456797	0.00304677	negative
T_helper_cells	AC114488.1	-0.565033	0.000145534	negative
T_helper_cells	MUC16	-0.491297	0.00128548	negative
T_helper_cells	AL589745.1	-0.406746	0.0091981	negative
T_helper_cells	AC006994.1	-0.443725	0.00413122	negative
T_helper_cells	RNU6-431P	-0.462119	0.00268232	negative
T_helper_cells	GATA5	-0.51705	0.00063503	negative
Tfh	AC099518.1	-0.436074	0.00491078	negative
Tfh	MIR4440	-0.50636	0.00085673	negative
Tfh	AC233296.1	-0.404569	0.00961615	negative
Tfh	MAPK15	-0.423507	0.00646873	negative
Tfh	AL590822.1	-0.486663	0.00145105	negative
Tfh	TXNDC2	-0.412741	0.00812599	negative
Th1_cells	NOX1	-0.457065	0.00302743	negative
Th1_cells	AC092645.1	-0.492338	0.00125066	negative
Th1_cells	MIR4441	-0.433081	0.00524868	negative
Th1_cells	AL365181.2	-0.405725	0.00939212	negative
Th1_cells	AC021242.1	-0.419752	0.00701009	negative
Th1_cells	MUC19	-0.412665	0.00813896	negative
Th1_cells	AL589745.1	-0.448347	0.00371452	negative
Th1_cells	AC025171.5	-0.444747	0.0040358	negative
Th1_cells	PKD2L1	-0.433587	0.00519015	negative
Th1_cells	CASC18	-0.402171	0.0100955	negative
Th1_cells	MIR4440	-0.487252	0.00142899	negative
Th1_cells	ALKAL2	-0.465137	0.00249314	negative
Th1_cells	CCL26	-0.416793	0.00746384	negative
Th1_cells	AC233296.1	-0.403118	0.00990378	negative
Th1_cells	ALG1L10P	-0.400873	0.0103633	negative
Th1_cells	RN7SL377P	-0.550048	0.00023617	negative
Th1_cells	DLX6-AS1	-0.459775	0.00283783	negative
Th1_cells	AC026341.1	-0.400234	0.0104974	negative
Th1_cells	OTC	-0.488941	0.00136743	negative
Th1_cells	EPHA5	-0.483837	0.00156104	negative
Th2_cells	UTS2R	-0.426201	0.0061029	negative
TIL	AL133216.2	-0.473632	0.00202199	negative
TIL	CPLX4	-0.418168	0.00725004	negative
Treg	PDE4DIPP1	-0.409543	0.00868376	negative
Treg	FER1L6	-0.425251	0.0062298	negative
Treg	MEP1B	-0.477628	0.0018289	negative
Treg	RN7SL202P	-0.429648	0.00566095	negative
Treg	AC021242.1	-0.465365	0.00247934	negative
Treg	MUC19	-0.449411	0.003624	negative
Treg	AC022069.1	-0.441702	0.00432612	negative
Type_II_IFN_Reponse	AC239860.1	-0.424068	0.00639099	negative
Type_II_IFN_Reponse	SNRPCP16	-0.400913	0.0103551	negative
Type_II_IFN_Reponse	SBK2	-0.400767	0.0103855	negative
aDCs	AC090241.2	0.429932	0.00562583	postive
aDCs	TRG-AS1	0.478316	0.00179733	postive
aDCs	PAX1	0.422846	0.0065614	postive
aDCs	SMILR	0.482049	0.00163437	postive
aDCs	CCL2	0.536441	0.000359523	postive
aDCs	GZMK	0.444833	0.00402778	postive
APC_co_inhibition	MUCL1	0.447286	0.0038068	postive
APC_co_inhibition	SCGB2A2	0.450661	0.00352003	postive
APC_co_inhibition	HPDL	0.433557	0.00519368	postive
APC_co_inhibition	DCD	0.458595	0.00291909	postive
APC_co_inhibition	AQP5	0.434942	0.00503627	postive
APC_co_inhibition	AC005515.1	0.443704	0.00413319	postive
APC_co_inhibition	CEACAM6	0.458584	0.0029198	postive
APC_co_inhibition	LINC01921	0.440031	0.00449294	postive
APC_co_inhibition	CLDN10	0.412665	0.00813892	postive
APC_co_inhibition	SCGB1B2P	0.414125	0.00789447	postive
APC_co_inhibition	AC017067.1	0.422956	0.00654582	postive
APC_co_inhibition	TMEM213	0.420863	0.00684604	postive
APC_co_inhibition	ITPRID1	0.464725	0.00251826	postive
APC_co_inhibition	CXCL10	0.569151	0.000126884	postive
APC_co_stimulation	LCE1A	0.400045	0.0105374	postive
APC_co_stimulation	CKS1BP1	0.458973	0.00289281	postive
APC_co_stimulation	LCE1F	0.403688	0.00978999	postive
APC_co_stimulation	SPOCK3	0.417806	0.00730582	postive
APC_co_stimulation	SLC38A1	0.424339	0.00635377	postive
APC_co_stimulation	GFAP	0.448722	0.00368237	postive
APC_co_stimulation	HMGA2-AS1	0.412987	0.0080845	postive
APC_co_stimulation	RNU6-957P	0.423771	0.00643203	postive
B_cells	TRG-AS1	0.518033	0.000617494	postive
B_cells	PAX1	0.409578	0.00867735	postive
B_cells	BCAP31P1	0.503577	0.000924719	postive
B_cells	MKRN3	0.455562	0.0031373	postive
B_cells	AL353898.1	0.527744	0.000465984	postive
B_cells	SEMA3B-AS1	0.514544	0.000681827	postive
B_cells	AC092490.1	0.458989	0.0028917	postive
B_cells	SERPINA5	0.436958	0.0048146	postive
B_cells	AC108134.2	0.461526	0.00272096	postive
B_cells	GZMK	0.438951	0.00460387	postive
B_cells	SMPD5	0.676622	1.64e-06	postive
B_cells	CD52	0.630665	1.29e-05	postive
B_cells	KLF4P1	0.484352	0.00154046	postive
B_cells	AL358176.2	0.428153	0.00584911	postive
B_cells	IGHD	0.581269	8.38e-05	postive
B_cells	RN7SL441P	0.402421	0.0100447	postive
B_cells	AF038458.1	0.483902	0.00155842	postive
B_cells	CD3G	0.494173	0.00119133	postive
B_cells	SMG1P4	0.549966	0.000236781	postive
B_cells	FAM30A	0.595845	4.98e-05	postive
B_cells	FCRL3	0.663912	3.01e-06	postive
B_cells	NUTM2G	0.400533	0.0104346	postive
B_cells	ADGRG5	0.625174	1.61e-05	postive
B_cells	SEPTIN7P3	0.423244	0.00650547	postive
CCR	AC011487.2	0.46758	0.00234868	postive
CCR	TRG-AS1	0.509771	0.000779481	postive
CCR	AC011511.2	0.45752	0.00299486	postive
CCR	HAL	0.423842	0.00642221	postive
CCR	CXCL2	0.452134	0.00340096	postive
CCR	CCL2	0.562217	0.000159681	postive
CCR	AC004947.1	0.43026	0.00558556	postive
CCR	SEMA3B-AS1	0.435536	0.00497002	postive
CCR	AQP3	0.421321	0.00677942	postive
CCR	LCE1F	0.402568	0.0100147	postive
CCR	LGALS7	0.401412	0.0102515	postive
CCR	AC005019.1	0.450752	0.0035126	postive
CCR	GZMK	0.455457	0.00314506	postive
CCR	MPZL3	0.478035	0.00181017	postive
CCR	AF129408.1	0.403165	0.00989434	postive
CCR	CD52	0.409651	0.00866444	postive
CCR	RDH12	0.400441	0.0104539	postive
CCR	ATG9B	0.420093	0.00695944	postive
CCR	GFAP	0.463206	0.00261275	postive
CCR	FAM30A	0.408316	0.00890615	postive
CCR	CXCL10	0.40808	0.00894958	postive
CCR	KLC3	0.41793	0.00728665	postive
CD8+_T_cells	TRG-AS1	0.714402	2.25e-07	postive
CD8+_T_cells	AC004947.1	0.437853	0.00471887	postive
CD8+_T_cells	CD52	0.589087	6.36e-05	postive
CD8+_T_cells	CD3G	0.49783	0.0010805	postive
CD8+_T_cells	FAM30A	0.41184	0.00827988	postive
CD8+_T_cells	FCRL3	0.506586	0.000851409	postive
CD8+_T_cells	TEKT4	0.414411	0.00784734	postive
CD8+_T_cells	ADGRG5	0.473376	0.00203497	postive
CD8+_T_cells	ADAD2	0.427291	0.00596007	postive
Check-point	AC090241.2	0.581054	8.45e-05	postive
Check-point	AC011487.2	0.433718	0.00517517	postive
Check-point	TRG-AS1	0.529411	0.000443622	postive
Check-point	TNFRSF4	0.440617	0.00443386	postive
Check-point	AC011511.2	0.536032	0.000363992	postive
Check-point	CCL2	0.544998	0.000276605	postive
Check-point	TIMM8AP1	0.441808	0.00431567	postive
Check-point	SEMA3B-AS1	0.449342	0.00362978	postive
Check-point	GZMK	0.463596	0.00258818	postive
Check-point	AC106052.1	0.479553	0.00174183	postive
Check-point	AL021937.3	0.414573	0.0078207	postive
Check-point	ESM1	0.484951	0.00151682	postive
Check-point	GFAP	0.466824	0.00239256	postive
Check-point	LRRC55	0.416093	0.00757477	postive
Check-point	SEPTIN7P3	0.423856	0.00642025	postive
Cytolytic_activity	AL391416.1	0.425081	0.00625272	postive
Cytolytic_activity	TRG-AS1	0.644893	7.06e-06	postive
Cytolytic_activity	BCAP31P1	0.491789	0.00126892	postive
Cytolytic_activity	GZMK	0.433229	0.00523148	postive
Cytolytic_activity	CD52	0.452267	0.00339039	postive
Cytolytic_activity	B3GAT1	0.416697	0.007479	postive
Cytolytic_activity	IGHD	0.467659	0.0023441	postive
Cytolytic_activity	CD3G	0.538646	0.000336256	postive
Cytolytic_activity	SMG1P4	0.423127	0.00652178	postive
Cytolytic_activity	FAM30A	0.501568	0.000976756	postive
Cytolytic_activity	KLRC3	0.419594	0.00703383	postive
Cytolytic_activity	FCRL3	0.481528	0.0016563	postive
Cytolytic_activity	TMEM156	0.423245	0.00650526	postive
Cytolytic_activity	ADGRG5	0.495766	0.00114188	postive
DCs	FCER1A	0.416811	0.00746098	postive
HLA	AC092384.1	0.404458	0.00963798	postive
iDCs	ACER1	0.613938	2.52e-05	postive
iDCs	KRT10	0.665214	2.83e-06	postive
iDCs	SERPINB13	0.594994	5.14e-05	postive
iDCs	ABCA12	0.647798	6.22e-06	postive
iDCs	SPRR2E	0.533082	0.000397732	postive
iDCs	LCE2B	0.609744	2.96e-05	postive
iDCs	POF1B	0.628211	1.43e-05	postive
iDCs	LCE1C	0.622275	1.81e-05	postive
iDCs	IL37	0.63684	9.96e-06	postive
iDCs	SLURP1	0.623936	1.69e-05	postive
iDCs	SERPINB7	0.632552	1.19e-05	postive
iDCs	SERPINB12	0.461522	0.00272121	postive
iDCs	CST6	0.552519	0.00021839	postive
iDCs	AADACL2	0.686993	9.81e-07	postive
iDCs	TMEM45A	0.588618	6.47e-05	postive
iDCs	LCE1B	0.635125	1.07e-05	postive
iDCs	ASPRV1	0.622643	1.79e-05	postive
iDCs	MAL2	0.536248	0.000361625	postive
iDCs	GJB4	0.665917	2.74e-06	postive
iDCs	SPRR2G	0.411344	0.00836573	postive
iDCs	TINCR	0.561563	0.000163138	postive
iDCs	LCE2C	0.651329	5.33e-06	postive
iDCs	CERS3	0.655622	4.4e-06	postive
iDCs	A2ML1	0.518788	0.000604302	postive
iDCs	CSTA	0.540622	0.000316572	postive
iDCs	FLG2	0.667591	2.53e-06	postive
iDCs	PERP	0.643219	7.59e-06	postive
iDCs	SPINK5	0.626396	1.53e-05	postive
iDCs	KPRP	0.66391	3.01e-06	postive
iDCs	ARG1	0.621639	1.86e-05	postive
iDCs	FGFR3	0.645522	6.87e-06	postive
iDCs	KRTDAP	0.634328	1.11e-05	postive
iDCs	FRG2HP	0.692389	7.43e-07	postive
iDCs	FLG	0.675895	1.7e-06	postive
iDCs	GJB3	0.67907	1.46e-06	postive
iDCs	SDC1	0.677438	1.58e-06	postive
iDCs	DMKN	0.678867	1.47e-06	postive
iDCs	DSC1	0.655378	4.44e-06	postive
iDCs	SERPINA12	0.642918	7.69e-06	postive
iDCs	LY6G6C	0.635808	1.04e-05	postive
iDCs	CPA4	0.635478	1.06e-05	postive
iDCs	SLC28A3	0.665829	2.75e-06	postive
iDCs	CALML3	0.609789	2.95e-05	postive
iDCs	RAB25	0.595361	5.07e-05	postive
iDCs	NLRP10	0.700494	4.85e-07	postive
iDCs	GPR87	0.590333	6.08e-05	postive
iDCs	KRT2	0.62937	1.36e-05	postive
iDCs	CNFN	0.659394	3.7e-06	postive
iDCs	LCE1A	0.591686	5.79e-05	postive
iDCs	LOR	0.634328	1.11e-05	postive
iDCs	PKP3	0.661381	3.38e-06	postive
iDCs	LGALS7B	0.611708	2.74e-05	postive
iDCs	CRCT1	0.69765	5.64e-07	postive
iDCs	EREG	0.59832	4.55e-05	postive
iDCs	ANXA9	0.575613	0.000101936	postive
iDCs	S100A14	0.671707	2.08e-06	postive
iDCs	PSAPL1	0.615251	2.39e-05	postive
iDCs	LY6D	0.652395	5.08e-06	postive
iDCs	C1orf68	0.649914	5.67e-06	postive
iDCs	CDSN	0.698168	5.49e-07	postive
iDCs	DSG1	0.654236	4.68e-06	postive
iDCs	C3orf52	0.649292	5.83e-06	postive
iDCs	DSP	0.682904	1.2e-06	postive
iDCs	CALML5	0.610095	2.92e-05	postive
iDCs	KLK5	0.663785	3.03e-06	postive
iDCs	EVPL	0.693715	6.94e-07	postive
iDCs	HAL	0.611911	2.72e-05	postive
iDCs	KRT80	0.622071	1.83e-05	postive
iDCs	TRIM29	0.673492	1.91e-06	postive
iDCs	SBSN	0.692278	7.48e-07	postive
iDCs	NKPD1	0.594666	5.2e-05	postive
iDCs	SLC15A1	0.659167	3.74e-06	postive
iDCs	OVCH2	0.583956	7.63e-05	postive
iDCs	AC245041.2	0.707452	3.32e-07	postive
iDCs	WNT16	0.615615	2.36e-05	postive
iDCs	TGM3	0.601001	4.12e-05	postive
iDCs	CDHR1	0.67665	1.64e-06	postive
iDCs	FAM83H	0.632316	1.2e-05	postive
iDCs	KLK7	0.61084	2.84e-05	postive
iDCs	SPTBN2	0.689028	8.84e-07	postive
iDCs	WFDC5	0.625428	1.6e-05	postive
iDCs	DAPL1	0.680663	1.35e-06	postive
iDCs	TMPRSS13	0.651177	5.36e-06	postive
iDCs	PKP1	0.667682	2.52e-06	postive
iDCs	TACSTD2	0.619317	2.04e-05	postive
iDCs	ATP2C2	0.570388	0.00012172	postive
iDCs	TBILA	0.652856	4.98e-06	postive
iDCs	AL365436.1	0.433854	0.00515959	postive
iDCs	DSC3	0.68553	1.06e-06	postive
iDCs	KRT23	0.610771	2.85e-05	postive
iDCs	ARHGAP40	0.64818	6.12e-06	postive
iDCs	EPPK1	0.634395	1.1e-05	postive
iDCs	THEM5	0.687066	9.77e-07	postive
iDCs	IL36RN	0.552892	0.000215814	postive
iDCs	IGLV1-40	0.421471	0.00675769	postive
iDCs	CLEC2A	0.639023	9.09e-06	postive
iDCs	SPRR1B	0.493591	0.00120987	postive
iDCs	CRYBG2	0.449368	0.00362759	postive
iDCs	NIPAL4	0.697485	5.69e-07	postive
iDCs	CHP2	0.737143	5.81e-08	postive
iDCs	SERPINB2	0.614409	2.47e-05	postive
iDCs	FCGBP	0.549434	0.000240787	postive
iDCs	FAT2	0.643795	7.41e-06	postive
iDCs	KRT72	0.674507	1.82e-06	postive
iDCs	EXPH5	0.650076	5.63e-06	postive
iDCs	KRT1	0.697498	5.69e-07	postive
iDCs	PTK6	0.650897	5.43e-06	postive
iDCs	FAM83G	0.476456	0.00188377	postive
iDCs	CYP4F22	0.612654	2.65e-05	postive
iDCs	ALOX12B	0.71214	2.56e-07	postive
iDCs	DUOX1	0.637189	9.82e-06	postive
iDCs	CASP14	0.688283	9.18e-07	postive
iDCs	SDR42E1	0.622247	1.81e-05	postive
iDCs	IVL	0.562238	0.000159571	postive
iDCs	PTPRZ1	0.646502	6.59e-06	postive
iDCs	TGM1	0.559813	0.000172722	postive
iDCs	ATP10B	0.613826	2.53e-05	postive
iDCs	SDR9C7	0.448877	0.00366921	postive
iDCs	SFN	0.678323	1.51e-06	postive
iDCs	SOX21	0.721148	1.53e-07	postive
iDCs	DEGS2	0.581869	8.21e-05	postive
iDCs	BPIFC	0.683787	1.15e-06	postive
iDCs	GSDMA	0.636717	1e-05	postive
iDCs	AQP3	0.606886	3.3e-05	postive
iDCs	LCE1F	0.607269	3.25e-05	postive
iDCs	LGALS7	0.627841	1.45e-05	postive
iDCs	DUOXA1	0.5841	7.59e-05	postive
iDCs	LYPD3	0.645431	6.9e-06	postive
iDCs	SGPP2	0.629111	1.37e-05	postive
iDCs	PLA2G4D	0.603549	3.74e-05	postive
iDCs	IGFL2	0.574979	0.000104168	postive
iDCs	SULT2B1	0.58863	6.47e-05	postive
iDCs	TP53AIP1	0.57697	9.73e-05	postive
iDCs	ANKRD18A	0.625018	1.62e-05	postive
iDCs	NCCRP1	0.649713	5.72e-06	postive
iDCs	LYPD5	0.644669	7.13e-06	postive
iDCs	FAM83C	0.596487	4.87e-05	postive
iDCs	CARD14	0.696431	6.02e-07	postive
iDCs	MAB21L3	0.624125	1.68e-05	postive
iDCs	EPHX3	0.591999	5.73e-05	postive
iDCs	LAMB4	0.599329	4.38e-05	postive
iDCs	CLDN1	0.675323	1.75e-06	postive
iDCs	MPZL3	0.575875	0.000101026	postive
iDCs	SERPINB5	0.649042	5.89e-06	postive
iDCs	SOX21-AS1	0.406212	0.00929911	postive
iDCs	GJB5	0.647588	6.28e-06	postive
iDCs	CCR9	0.498925	0.00104914	postive
iDCs	POU3F1	0.582838	7.94e-05	postive
iDCs	CWH43	0.61708	2.23e-05	postive
iDCs	AC006994.1	0.402949	0.00993789	postive
iDCs	IL22RA1	0.674845	1.79e-06	postive
iDCs	CDH1	0.667652	2.53e-06	postive
iDCs	SCEL	0.645997	6.73e-06	postive
iDCs	AC108215.1	0.551761	0.000223711	postive
iDCs	TGM5	0.697284	5.75e-07	postive
iDCs	ALOXE3	0.712614	2.49e-07	postive
iDCs	XKRX	0.542548	0.000298381	postive
iDCs	LIPK	0.669893	2.27e-06	postive
iDCs	RNF39	0.618222	2.13e-05	postive
iDCs	CXADR	0.622114	1.82e-05	postive
iDCs	LIPM	0.599105	4.42e-05	postive
iDCs	TTC22	0.615945	2.33e-05	postive
iDCs	EPS8L1	0.686349	1.01e-06	postive
iDCs	ESRP2	0.635033	1.07e-05	postive
iDCs	MAB21L4	0.633737	1.13e-05	postive
iDCs	ELOVL4	0.595008	5.14e-05	postive
iDCs	GDPD2	0.713004	2.44e-07	postive
iDCs	RAB38	0.503442	0.000928139	postive
iDCs	MFSD2A	0.62652	1.53e-05	postive
iDCs	IRF6	0.630681	1.29e-05	postive
iDCs	SYT8	0.570656	0.000120623	postive
iDCs	DLX5	0.591861	5.76e-05	postive
iDCs	ALDH3B2	0.594461	5.24e-05	postive
iDCs	RDH12	0.638749	9.19e-06	postive
iDCs	LIPN	0.566052	0.000140701	postive
iDCs	IL1RN	0.594516	5.23e-05	postive
iDCs	LCE2A	0.699347	5.16e-07	postive
iDCs	HS3ST6	0.750042	2.53e-08	postive
iDCs	PIK3C2G	0.662803	3.17e-06	postive
iDCs	KRT5	0.573761	0.000108586	postive
iDCs	CD1A	0.830958	3.22e-11	postive
iDCs	FOXN1	0.693169	7.14e-07	postive
iDCs	ATG9B	0.636209	1.02e-05	postive
iDCs	GPRIN2	0.629366	1.36e-05	postive
iDCs	KRT73	0.704252	3.96e-07	postive
iDCs	CLEC18B	0.456745	0.00305054	postive
iDCs	SPOCK3	0.436063	0.00491191	postive
iDCs	LYPD6B	0.640988	8.36e-06	postive
iDCs	TMPRSS11F	0.551362	0.00022656	postive
iDCs	GRHL3	0.673907	1.87e-06	postive
iDCs	C1orf116	0.666907	2.62e-06	postive
iDCs	INAVA	0.680325	1.37e-06	postive
iDCs	GGT6	0.651241	5.35e-06	postive
iDCs	CAMSAP3	0.667234	2.58e-06	postive
iDCs	PGLYRP3	0.600877	4.14e-05	postive
iDCs	C6orf132	0.531894	0.000412099	postive
iDCs	CA12	0.598933	4.45e-05	postive
iDCs	POU2F3	0.712949	2.45e-07	postive
iDCs	ATP6V1C2	0.554431	0.000205472	postive
iDCs	IQANK1	0.700057	4.97e-07	postive
iDCs	ESRP1	0.721655	1.48e-07	postive
iDCs	CNIH2	0.442002	0.00429668	postive
iDCs	ST14	0.538525	0.000337503	postive
iDCs	RNASE7	0.647859	6.21e-06	postive
iDCs	TFAP2C	0.560125	0.00017098	postive
iDCs	WNT3	0.593331	5.46e-05	postive
iDCs	BICDL1	0.702422	4.37e-07	postive
iDCs	BSPRY	0.642326	7.89e-06	postive
iDCs	MIR3659HG	0.442845	0.00421507	postive
iDCs	SLC39A2	0.535077	0.000374619	postive
iDCs	BCL11A	0.676252	1.67e-06	postive
iDCs	NECTIN4	0.737196	5.79e-08	postive
iDCs	RIMS2	0.423729	0.0064379	postive
iDCs	AL122125.1	0.418811	0.00715186	postive
iDCs	AC104619.3	0.445097	0.00400352	postive
iDCs	ANO9	0.635304	1.06e-05	postive
iDCs	KLK11	0.695066	6.47e-07	postive
iDCs	CRB3	0.498469	0.00106209	postive
iDCs	PLCH2	0.66254	3.21e-06	postive
iDCs	EPN3	0.608589	3.09e-05	postive
iDCs	KLC3	0.688397	9.13e-07	postive
iDCs	HMGA2-AS1	0.400443	0.0104534	postive
iDCs	ACPP	0.608417	3.11e-05	postive
Inflammation-promoting	MUCL1	0.414833	0.00777811	postive
Inflammation-promoting	AC011487.2	0.524477	0.000512757	postive
Inflammation-promoting	TRG-AS1	0.759992	1.29e-08	postive
Inflammation-promoting	SCGB2A2	0.401524	0.0102284	postive
Inflammation-promoting	BCAP31P1	0.449472	0.00361887	postive
Inflammation-promoting	CXCL2	0.425725	0.00616619	postive
Inflammation-promoting	AL353898.1	0.478978	0.00176745	postive
Inflammation-promoting	CCL2	0.444742	0.00403622	postive
Inflammation-promoting	AQP5	0.413692	0.00796621	postive
Inflammation-promoting	AC004947.1	0.447052	0.00382741	postive
Inflammation-promoting	RHOT1P2	0.422941	0.00654797	postive
Inflammation-promoting	FAM96AP2	0.405396	0.00945538	postive
Inflammation-promoting	C9orf135	0.494058	0.00119498	postive
Inflammation-promoting	AC005019.1	0.403467	0.00983404	postive
Inflammation-promoting	GZMK	0.546008	0.000268057	postive
Inflammation-promoting	AL021937.3	0.4276	0.0059201	postive
Inflammation-promoting	LINC01921	0.410017	0.00859911	postive
Inflammation-promoting	CD52	0.539846	0.000324176	postive
Inflammation-promoting	SCGB1B2P	0.410671	0.00848345	postive
Inflammation-promoting	AC019257.2	0.412238	0.00821167	postive
Inflammation-promoting	IGHD	0.465917	0.00244619	postive
Inflammation-promoting	CD3G	0.548709	0.000246336	postive
Inflammation-promoting	SMG1P4	0.432251	0.00534586	postive
Inflammation-promoting	FAM30A	0.532476	0.000404997	postive
Inflammation-promoting	FCRL3	0.484989	0.00151532	postive
Inflammation-promoting	TMEM156	0.468455	0.00229874	postive
Inflammation-promoting	CXCL10	0.48359	0.00157098	postive
Inflammation-promoting	ADGRG5	0.520384	0.000577242	postive
Macrophages	MAL2	0.472492	0.00208026	postive
Macrophages	LEP	0.527742	0.000466004	postive
Macrophages	SLC19A3	0.53149	0.000417077	postive
Macrophages	GLYAT	0.550062	0.000236067	postive
Macrophages	CALB2	0.562823	0.000156537	postive
Macrophages	RBP4	0.539363	0.000328993	postive
Macrophages	TRARG1	0.499054	0.00104548	postive
Macrophages	SPON1	0.522638	0.000540892	postive
Macrophages	PLIN1	0.527126	0.000474522	postive
Macrophages	PDE8B	0.545303	0.000273998	postive
Macrophages	SLC7A10	0.50041	0.0010079	postive
Macrophages	RGS22	0.468354	0.00230446	postive
Macrophages	DEFB132	0.545161	0.00027521	postive
Macrophages	HCAR1	0.470008	0.00221242	postive
Macrophages	CHIT1	0.548208	0.000250243	postive
Macrophages	MMP9	0.633094	1.17e-05	postive
Macrophages	GYG2	0.532402	0.000405897	postive
Macrophages	ADIPOQ-AS1	0.618065	2.14e-05	postive
Macrophages	CIDEA	0.500103	0.0010163	postive
Macrophages	PDE3B	0.536875	0.000354832	postive
Macrophages	PRKAR2B	0.532282	0.000407356	postive
Macrophages	AADAC	0.603085	3.81e-05	postive
Macrophages	CIDEC	0.562018	0.000160722	postive
Macrophages	PTPRF	0.486054	0.00147416	postive
Macrophages	TRHDE-AS1	0.489263	0.00135596	postive
Macrophages	ANO3	0.557415	0.000186682	postive
Macrophages	SCD	0.502991	0.000939637	postive
Macrophages	TMEM132C	0.496224	0.00112798	postive
Macrophages	NECAB1	0.535621	0.000368534	postive
Macrophages	KLB	0.525815	0.000493114	postive
Macrophages	ADIPOQ	0.500074	0.00101709	postive
Macrophages	MGST1	0.548164	0.000250588	postive
Macrophages	HCAR2	0.581228	8.4e-05	postive
Macrophages	FASN	0.52488	0.000506764	postive
Macrophages	FP325317.1	0.553519	0.000211548	postive
Macrophages	PTGER3	0.557694	0.000185009	postive
Macrophages	RAB38	0.450127	0.00356417	postive
Macrophages	KCNK15	0.442135	0.00428372	postive
Macrophages	PKD1L2	0.500871	0.000995389	postive
Macrophages	IL1RN	0.426752	0.00603032	postive
Macrophages	LINC02227	0.439895	0.0045068	postive
Macrophages	ADAM12	0.510636	0.000760919	postive
Macrophages	SPP1	0.592542	5.62e-05	postive
Macrophages	PLEKHG6	0.579063	9.05e-05	postive
Macrophages	AC110772.2	0.445023	0.00401034	postive
Macrophages	FFAR4	0.456007	0.00310437	postive
Macrophages	AC007529.1	0.428318	0.00582807	postive
Macrophages	SCDP1	0.494325	0.00118653	postive
Macrophages	CDR1	0.581899	8.2e-05	postive
Macrophages	PLAAT5	0.506423	0.000855256	postive
Macrophages	PCK1	0.52375	0.00052372	postive
Macrophages	LGALS12	0.529528	0.000442093	postive
MHC_class_I	MUCL1	0.618475	2.11e-05	postive
MHC_class_I	AC011487.2	0.44141	0.00435488	postive
MHC_class_I	SCGB2A2	0.612939	2.62e-05	postive
MHC_class_I	CXCL2	0.531294	0.000419518	postive
MHC_class_I	DCD	0.613265	2.58e-05	postive
MHC_class_I	PIP	0.50444	0.000903148	postive
MHC_class_I	CCL2	0.416702	0.00747816	postive
MHC_class_I	AQP5	0.608722	3.08e-05	postive
MHC_class_I	AC005515.1	0.480292	0.00170937	postive
MHC_class_I	CEACAM6	0.618007	2.15e-05	postive
MHC_class_I	CLDN10	0.626679	1.52e-05	postive
MHC_class_I	TTC6	0.502376	0.000955518	postive
MHC_class_I	SCGB1B2P	0.542174	0.000301844	postive
MHC_class_I	TMEM213	0.556677	0.000191183	postive
MHC_class_I	ITPRID1	0.579276	8.99e-05	postive
MHC_class_I	CXCL10	0.67076	2.18e-06	postive
MHC_class_I	KCNK5	0.55649	0.000192336	postive
MHC_class_I	AC083899.3	0.424339	0.00635382	postive
MHC_class_I	GABRP	0.576069	0.000100354	postive
Neutrophils	AC092490.1	0.440653	0.00443025	postive
Neutrophils	AL683842.1	0.473531	0.00202712	postive
Neutrophils	MIRLET7A2	0.411585	0.00832391	postive
Neutrophils	SMPD5	0.417547	0.00734596	postive
Neutrophils	CD52	0.554031	0.000208121	postive
Neutrophils	CASC18	0.435311	0.00499505	postive
Neutrophils	GLDN	0.437599	0.00474592	postive
Neutrophils	IGHD	0.495225	0.00115846	postive
Neutrophils	AC018766.1	0.412669	0.00813827	postive
Neutrophils	FAM30A	0.486817	0.00144526	postive
Neutrophils	FCRL3	0.467627	0.00234598	postive
Neutrophils	ASH2LP3	0.477857	0.00181833	postive
NK_cells	RUFY4	0.411757	0.00829428	postive
NK_cells	SMG1P4	0.408291	0.00891078	postive
Parainflammation	LEP	0.517297	0.000630582	postive
Parainflammation	MUCL1	0.489642	0.00134259	postive
Parainflammation	SLC19A3	0.504852	0.000892996	postive
Parainflammation	TRG-AS1	0.400655	0.0104091	postive
Parainflammation	GLYAT	0.518495	0.000609391	postive
Parainflammation	CALB2	0.528597	0.000454421	postive
Parainflammation	RBP4	0.513615	0.000699925	postive
Parainflammation	TRARG1	0.518158	0.000615286	postive
Parainflammation	SPON1	0.52106	0.000566126	postive
Parainflammation	SCGB2A2	0.476003	0.00190535	postive
Parainflammation	PLIN1	0.525699	0.000494789	postive
Parainflammation	PDE8B	0.510863	0.000756116	postive
Parainflammation	CXCL2	0.412328	0.00819621	postive
Parainflammation	SLC7A10	0.527469	0.000469766	postive
Parainflammation	RGS22	0.446049	0.00391692	postive
Parainflammation	DCD	0.485099	0.00151104	postive
Parainflammation	DEFB132	0.498859	0.00105101	postive
Parainflammation	HCAR1	0.435294	0.00499691	postive
Parainflammation	CCL2	0.441384	0.00435747	postive
Parainflammation	AQP5	0.48472	0.00152589	postive
Parainflammation	CHIT1	0.507557	0.00082888	postive
Parainflammation	MMP9	0.524169	0.00051737	postive
Parainflammation	GYG2	0.498758	0.00105385	postive
Parainflammation	ADIPOQ-AS1	0.553707	0.00021028	postive
Parainflammation	CIDEA	0.482894	0.00159935	postive
Parainflammation	PDE3B	0.517718	0.000623055	postive
Parainflammation	PRKAR2B	0.537647	0.000346622	postive
Parainflammation	HLA-DRB5	0.428746	0.0057739	postive
Parainflammation	AADAC	0.51773	0.000622852	postive
Parainflammation	CIDEC	0.531922	0.000411747	postive
Parainflammation	PTPRF	0.571082	0.000118903	postive
Parainflammation	TRHDE-AS1	0.466773	0.00239554	postive
Parainflammation	CEACAM6	0.469369	0.00224757	postive
Parainflammation	ANO3	0.570382	0.000121744	postive
Parainflammation	SCD	0.470645	0.00217787	postive
Parainflammation	TMEM132C	0.528193	0.000459857	postive
Parainflammation	NECAB1	0.539497	0.000327648	postive
Parainflammation	KLB	0.530765	0.000426169	postive
Parainflammation	ADIPOQ	0.505023	0.000888832	postive
Parainflammation	MGST1	0.560049	0.000171399	postive
Parainflammation	HCAR2	0.523894	0.000521521	postive
Parainflammation	CLDN10	0.503223	0.000933715	postive
Parainflammation	FASN	0.507147	0.000838326	postive
Parainflammation	FP325317.1	0.499043	0.0010458	postive
Parainflammation	PTGER3	0.5644	0.000148614	postive
Parainflammation	SCGB1B2P	0.41927	0.00708242	postive
Parainflammation	TMEM213	0.457658	0.002985	postive
Parainflammation	PKD1L2	0.458267	0.002942	postive
Parainflammation	LINC02227	0.505419	0.000879196	postive
Parainflammation	ADAM12	0.524756	0.0005086	postive
Parainflammation	SPP1	0.590326	6.08e-05	postive
Parainflammation	EGFEM1P	0.426319	0.00608725	postive
Parainflammation	PLEKHG6	0.560233	0.000170376	postive
Parainflammation	FFAR4	0.542833	0.000295777	postive
Parainflammation	IGHV4-34	0.424138	0.00638148	postive
Parainflammation	AC007529.1	0.490544	0.00131119	postive
Parainflammation	SCDP1	0.465641	0.00246269	postive
Parainflammation	ITPRID1	0.473469	0.00203024	postive
Parainflammation	CDR1	0.49594	0.00113659	postive
Parainflammation	CXCL10	0.534217	0.000384436	postive
Parainflammation	PLAAT5	0.513626	0.000699713	postive
Parainflammation	KCNK5	0.588321	6.54e-05	postive
Parainflammation	PCK1	0.496549	0.00111822	postive
Parainflammation	GABRP	0.451694	0.00343614	postive
Parainflammation	LGALS12	0.533686	0.000390601	postive
pDCs	AC011487.2	0.401913	0.0101483	postive
pDCs	TRG-AS1	0.588358	6.53e-05	postive
pDCs	AC011511.2	0.474184	0.0019943	postive
pDCs	PAX1	0.406484	0.00924756	postive
pDCs	BCAP31P1	0.496078	0.0011324	postive
pDCs	CCL2	0.431971	0.00537911	postive
pDCs	AC004947.1	0.438607	0.0046396	postive
pDCs	FAM96AP2	0.428588	0.00579387	postive
pDCs	AC005019.1	0.497006	0.00110464	postive
pDCs	GZMK	0.520598	0.000573714	postive
pDCs	CD52	0.522372	0.000545078	postive
pDCs	IGHD	0.531496	0.000417012	postive
pDCs	FAM30A	0.422255	0.00664512	postive
pDCs	KLRC3	0.449956	0.00357834	postive
pDCs	FCRL3	0.431705	0.00541069	postive
pDCs	NUTM2G	0.429729	0.00565099	postive
T_cell_co-inhibition	AC090241.2	0.479813	0.00173034	postive
T_cell_co-inhibition	TRG-AS1	0.464557	0.00252852	postive
T_cell_co-inhibition	FAM30A	0.446133	0.00390934	postive
T_cell_co-inhibition	FCRL3	0.453978	0.00325677	postive
T_cell_co-inhibition	ADGRG5	0.499175	0.00104209	postive
T_cell_co-stimulation	AC090241.2	0.504148	0.000910389	postive
T_cell_co-stimulation	AC011487.2	0.514937	0.000674288	postive
T_cell_co-stimulation	TRG-AS1	0.583404	7.78e-05	postive
T_cell_co-stimulation	TNFRSF4	0.419705	0.00701715	postive
T_cell_co-stimulation	AC011511.2	0.553323	0.000212872	postive
T_cell_co-stimulation	ABCG4	0.480323	0.00170803	postive
T_cell_co-stimulation	CXCL2	0.471292	0.00214322	postive
T_cell_co-stimulation	AL353898.1	0.462886	0.00263309	postive
T_cell_co-stimulation	CCL2	0.540896	0.000313927	postive
T_cell_co-stimulation	TIMM8AP1	0.504204	0.000909006	postive
T_cell_co-stimulation	C9orf135	0.401341	0.0102661	postive
T_cell_co-stimulation	CEACAM6	0.40525	0.00948373	postive
T_cell_co-stimulation	AC005019.1	0.415927	0.00760134	postive
T_cell_co-stimulation	GZMK	0.478252	0.00180024	postive
T_cell_co-stimulation	AC106052.1	0.436854	0.00482581	postive
T_cell_co-stimulation	CLDN10	0.417752	0.00731407	postive
T_cell_co-stimulation	CD52	0.434814	0.00505063	postive
T_cell_co-stimulation	SCGB1B2P	0.405148	0.00950338	postive
T_cell_co-stimulation	FCRL3	0.423082	0.00652809	postive
T_helper_cells	AL606970.1	0.401067	0.0103229	postive
T_helper_cells	FCER1A	0.515531	0.000663032	postive
T_helper_cells	LINC02205	0.407538	0.00904988	postive
Tfh	AC005019.1	0.511957	0.000733301	postive
Tfh	SMG1P4	0.414512	0.00783074	postive
Th1_cells	AC090241.2	0.449452	0.00362056	postive
Th1_cells	AL391416.1	0.443444	0.00415789	postive
Th1_cells	FAM96AP2	0.403766	0.00977452	postive
Th1_cells	GZMK	0.427458	0.00593848	postive
Th1_cells	AC009237.15	0.400428	0.0104565	postive
Th1_cells	GAPDHP69	0.401917	0.0101475	postive
Th2_cells	ACER1	0.423175	0.00651506	postive
Th2_cells	KRT10	0.463783	0.00257649	postive
Th2_cells	ABCA12	0.447535	0.00378499	postive
Th2_cells	LCE2B	0.419749	0.00701054	postive
Th2_cells	POF1B	0.437194	0.00478923	postive
Th2_cells	LCE1C	0.420853	0.00684744	postive
Th2_cells	IL37	0.413833	0.00794285	postive
Th2_cells	SLURP1	0.433146	0.00524116	postive
Th2_cells	SERPINB7	0.434728	0.00506033	postive
Th2_cells	CST6	0.409026	0.00877679	postive
Th2_cells	AADACL2	0.491667	0.001273	postive
Th2_cells	LCE1B	0.433644	0.00518359	postive
Th2_cells	MAL2	0.455105	0.00317133	postive
Th2_cells	GJB4	0.459675	0.00284465	postive
Th2_cells	TINCR	0.404842	0.00956294	postive
Th2_cells	LCE2C	0.430476	0.00555907	postive
Th2_cells	CERS3	0.424026	0.00639678	postive
Th2_cells	CSTA	0.443515	0.00415109	postive
Th2_cells	FLG2	0.458497	0.00292591	postive
Th2_cells	PERP	0.438031	0.00470012	postive
Th2_cells	SPINK5	0.440123	0.00448363	postive
Th2_cells	KPRP	0.44396	0.00410912	postive
Th2_cells	ARG1	0.445254	0.00398911	postive
Th2_cells	FGFR3	0.459328	0.00286836	postive
Th2_cells	KRTDAP	0.44462	0.00404755	postive
Th2_cells	FRG2HP	0.446613	0.00386639	postive
Th2_cells	FLG	0.469005	0.00226784	postive
Th2_cells	GJB3	0.434401	0.0050972	postive
Th2_cells	SDC1	0.453937	0.00325996	postive
Th2_cells	DMKN	0.481676	0.00165004	postive
Th2_cells	DSC1	0.454329	0.00322996	postive
Th2_cells	SERPINA12	0.453216	0.00331568	postive
Th2_cells	LY6G6C	0.439413	0.00455611	postive
Th2_cells	CPA4	0.434758	0.0050569	postive
Th2_cells	SLC28A3	0.452095	0.00340405	postive
Th2_cells	CALML3	0.432512	0.00531522	postive
Th2_cells	NLRP10	0.430204	0.00559238	postive
Th2_cells	GPR87	0.420235	0.00693838	postive
Th2_cells	KRT2	0.45516	0.00316726	postive
Th2_cells	CNFN	0.441	0.00439552	postive
Th2_cells	LOR	0.442187	0.00427871	postive
Th2_cells	PKP3	0.454618	0.00320801	postive
Th2_cells	LGALS7B	0.42378	0.00643086	postive
Th2_cells	CRCT1	0.457714	0.00298106	postive
Th2_cells	ANXA9	0.480638	0.00169437	postive
Th2_cells	S100A14	0.427952	0.00587487	postive
Th2_cells	PSAPL1	0.434062	0.00513575	postive
Th2_cells	LY6D	0.472315	0.00208947	postive
Th2_cells	C1orf68	0.451723	0.00343381	postive
Th2_cells	CDSN	0.465345	0.00248052	postive
Th2_cells	DSG1	0.449491	0.00361726	postive
Th2_cells	C3orf52	0.482849	0.00160117	postive
Th2_cells	DSP	0.464821	0.00251237	postive
Th2_cells	CALML5	0.419809	0.00700163	postive
Th2_cells	KLK5	0.46913	0.00226085	postive
Th2_cells	EVPL	0.475976	0.00190664	postive
Th2_cells	HAL	0.417088	0.00741751	postive
Th2_cells	KRT80	0.464266	0.00254648	postive
Th2_cells	TRIM29	0.435672	0.00495494	postive
Th2_cells	SBSN	0.496672	0.00111454	postive
Th2_cells	NKPD1	0.427624	0.00591699	postive
Th2_cells	SLC15A1	0.502123	0.000962107	postive
Th2_cells	OVCH2	0.447639	0.00377592	postive
Th2_cells	AC245041.2	0.453811	0.00326964	postive
Th2_cells	WNT16	0.405097	0.00951328	postive
Th2_cells	TGM3	0.432174	0.00535502	postive
Th2_cells	CDHR1	0.461136	0.00274661	postive
Th2_cells	FAM83H	0.418561	0.00718986	postive
Th2_cells	KLK7	0.43429	0.00510987	postive
Th2_cells	SPTBN2	0.453338	0.00330619	postive
Th2_cells	WFDC5	0.44419	0.0040876	postive
Th2_cells	DAPL1	0.450142	0.00356291	postive
Th2_cells	TMPRSS13	0.462532	0.00265574	postive
Th2_cells	PKP1	0.487902	0.00140503	postive
Th2_cells	TACSTD2	0.411962	0.00825897	postive
Th2_cells	TBILA	0.431452	0.00544096	postive
Th2_cells	DSC3	0.457808	0.00297436	postive
Th2_cells	KRT23	0.447626	0.003777	postive
Th2_cells	ARHGAP40	0.453	0.00333254	postive
Th2_cells	EPPK1	0.490372	0.00131711	postive
Th2_cells	THEM5	0.487822	0.00140795	postive
Th2_cells	CLEC2A	0.467115	0.0023756	postive
Th2_cells	NIPAL4	0.506789	0.000846663	postive
Th2_cells	CHP2	0.499971	0.00101994	postive
Th2_cells	FCGBP	0.402186	0.0100925	postive
Th2_cells	FAT2	0.406797	0.00918842	postive
Th2_cells	EXPH5	0.448086	0.00373704	postive
Th2_cells	KRT1	0.473769	0.00201507	postive
Th2_cells	PTK6	0.474831	0.00196225	postive
Th2_cells	CYP4F22	0.441649	0.00433129	postive
Th2_cells	ALOX12B	0.52254	0.000542433	postive
Th2_cells	DUOX1	0.442805	0.00421888	postive
Th2_cells	CASP14	0.496836	0.00110966	postive
Th2_cells	SDR42E1	0.415101	0.00773457	postive
Th2_cells	IVL	0.419269	0.00708262	postive
Th2_cells	TGM1	0.433034	0.00525412	postive
Th2_cells	ATP10B	0.412993	0.00808341	postive
Th2_cells	SFN	0.467474	0.00235478	postive
Th2_cells	SOX21	0.48423	0.0015453	postive
Th2_cells	DEGS2	0.412672	0.0081377	postive
Th2_cells	BPIFC	0.504444	0.000903048	postive
Th2_cells	GSDMA	0.449894	0.00358355	postive
Th2_cells	AQP3	0.464231	0.00254866	postive
Th2_cells	LCE1F	0.420648	0.00687749	postive
Th2_cells	LGALS7	0.450587	0.00352614	postive
Th2_cells	LYPD3	0.485424	0.00149841	postive
Th2_cells	SGPP2	0.408314	0.00890662	postive
Th2_cells	SULT2B1	0.40758	0.00904193	postive
Th2_cells	NCCRP1	0.469596	0.00223504	postive
Th2_cells	LYPD5	0.402798	0.00996825	postive
Th2_cells	EPHX3	0.40371	0.0097856	postive
Th2_cells	CLDN1	0.41261	0.00814826	postive
Th2_cells	BEND3P3	0.439234	0.00457458	postive
Th2_cells	SERPINB5	0.45191	0.00341884	postive
Th2_cells	GJB5	0.470369	0.00219278	postive
Th2_cells	HCAR2	0.469905	0.00221805	postive
Th2_cells	IL22RA1	0.432185	0.00535376	postive
Th2_cells	CDH1	0.435496	0.00497443	postive
Th2_cells	SCEL	0.463923	0.00256779	postive
Th2_cells	AC108215.1	0.421882	0.0066984	postive
Th2_cells	TGM5	0.492203	0.00125512	postive
Th2_cells	ALOXE3	0.522525	0.000542668	postive
Th2_cells	LIPK	0.492697	0.00123885	postive
Th2_cells	LIPM	0.456209	0.00308954	postive
Th2_cells	TTC22	0.44918	0.00364345	postive
Th2_cells	EPS8L1	0.466825	0.00239249	postive
Th2_cells	ESRP2	0.412618	0.00814688	postive
Th2_cells	MAB21L4	0.442474	0.00425081	postive
Th2_cells	GDPD2	0.466574	0.00240721	postive
Th2_cells	RAB38	0.565134	0.000145049	postive
Th2_cells	MFSD2A	0.478668	0.00178139	postive
Th2_cells	IRF6	0.407785	0.00900403	postive
Th2_cells	ALDH3B2	0.430783	0.00552164	postive
Th2_cells	RDH12	0.499561	0.00103129	postive
Th2_cells	IL1RN	0.41796	0.00728199	postive
Th2_cells	LCE2A	0.463964	0.00256521	postive
Th2_cells	HS3ST6	0.509989	0.000774772	postive
Th2_cells	PIK3C2G	0.415369	0.00769108	postive
Th2_cells	CD1A	0.400014	0.0105441	postive
Th2_cells	FOXN1	0.514758	0.000677707	postive
Th2_cells	ATG9B	0.438722	0.00462765	postive
Th2_cells	GPRIN2	0.487699	0.00141249	postive
Th2_cells	KRT73	0.548793	0.000245691	postive
Th2_cells	LYPD6B	0.436934	0.00481715	postive
Th2_cells	GRHL3	0.462963	0.00262819	postive
Th2_cells	INAVA	0.482106	0.00163198	postive
Th2_cells	GGT6	0.42863	0.00578858	postive
Th2_cells	CAMSAP3	0.472731	0.00206794	postive
Th2_cells	POU2F3	0.491059	0.00129354	postive
Th2_cells	IQANK1	0.468661	0.0022871	postive
Th2_cells	ESRP1	0.463331	0.00260489	postive
Th2_cells	AC018766.1	0.461244	0.00273949	postive
Th2_cells	ST14	0.415439	0.00767971	postive
Th2_cells	RNASE7	0.433403	0.00521143	postive
Th2_cells	BICDL1	0.446629	0.00386494	postive
Th2_cells	BSPRY	0.431376	0.00545005	postive
Th2_cells	BCL11A	0.414525	0.00782854	postive
Th2_cells	NECTIN4	0.494455	0.00118243	postive
Th2_cells	ANO9	0.453399	0.00330145	postive
Th2_cells	KLK11	0.492666	0.00123986	postive
Th2_cells	PLCH2	0.479406	0.00174835	postive
Th2_cells	IL6	0.491822	0.00126783	postive
Th2_cells	KLC3	0.472337	0.00208832	postive
Th2_cells	AL049840.3	0.409123	0.00875924	postive
Th2_cells	CXCR6	0.61092	2.83e-05	postive
TIL	AC011487.2	0.544198	0.000283559	postive
TIL	TRG-AS1	0.739462	5.02e-08	postive
TIL	ABCG4	0.448194	0.0037277	postive
TIL	BCAP31P1	0.533688	0.000390584	postive
TIL	CXCL2	0.417953	0.00728308	postive
TIL	MKRN3	0.468264	0.00230955	postive
TIL	AL353898.1	0.425447	0.00620351	postive
TIL	CCL2	0.452035	0.00340883	postive
TIL	AC004947.1	0.521602	0.000557331	postive
TIL	RHOT1P2	0.423608	0.00645469	postive
TIL	MICOS10P2	0.417098	0.00741599	postive
TIL	SEMA3B-AS1	0.418476	0.00720274	postive
TIL	AC092490.1	0.400742	0.0103908	postive
TIL	SERPINA5	0.459616	0.00284868	postive
TIL	C9orf135	0.40713	0.00912595	postive
TIL	GZMK	0.52571	0.000494634	postive
TIL	AC106052.1	0.419542	0.00704148	postive
TIL	SMPD5	0.521996	0.000551034	postive
TIL	CD52	0.74844	2.81e-08	postive
TIL	IGHD	0.586373	7.01e-05	postive
TIL	AF038458.1	0.477743	0.0018236	postive
TIL	CD3G	0.652523	5.05e-06	postive
TIL	SMG1P4	0.4443	0.0040773	postive
TIL	FAM30A	0.648415	6.06e-06	postive
TIL	FCRL3	0.66114	3.42e-06	postive
TIL	ADGRG5	0.533289	0.00039527	postive
TIL	SEPTIN7P3	0.408277	0.00891333	postive
TIL	ADAD2	0.410039	0.00859512	postive
Treg	AC090241.2	0.537252	0.000350799	postive
Treg	EVA1A	0.403407	0.00984592	postive
Treg	MUCL1	0.481331	0.00166467	postive
Treg	AC011487.2	0.562734	0.000156995	postive
Treg	TRG-AS1	0.508078	0.000817009	postive
Treg	TNFRSF4	0.47948	0.00174506	postive
Treg	SCGB2A2	0.473772	0.00201495	postive
Treg	CXCL2	0.509033	0.000795656	postive
Treg	DCD	0.463586	0.00258881	postive
Treg	LOXHD1	0.428361	0.00582269	postive
Treg	PIP	0.437559	0.00475014	postive
Treg	CCL2	0.611514	2.77e-05	postive
Treg	AQP5	0.479433	0.00174714	postive
Treg	SCGB1D2	0.463256	0.00260961	postive
Treg	C9orf135	0.40814	0.00893858	postive
Treg	CEACAM6	0.458399	0.00293274	postive
Treg	AC005019.1	0.404489	0.00963184	postive
Treg	AL021937.3	0.464069	0.00255867	postive
Treg	LINC01921	0.405768	0.00938399	postive
Treg	CLDN10	0.52173	0.000555279	postive
Treg	TTC6	0.411742	0.00829693	postive
Treg	SCGB1B2P	0.438801	0.00461937	postive
Treg	AC019257.2	0.408803	0.00881736	postive
Treg	TMEM213	0.443864	0.00411811	postive
Treg	ESM1	0.407999	0.00896441	postive
Treg	SLC38A1	0.435428	0.00498206	postive
Treg	GFAP	0.49096	0.00129692	postive
Treg	ITPRID1	0.411772	0.00829175	postive
Treg	CXCL10	0.48677	0.00144703	postive
Treg	LRRC55	0.488387	0.00138737	postive
Treg	KCNK5	0.518342	0.000612051	postive
Treg	F11	0.409701	0.00865537	postive
Type_I_IFN_Reponse	LEP	0.488198	0.00139421	postive
Type_I_IFN_Reponse	MUCL1	0.586303	7.02e-05	postive
Type_I_IFN_Reponse	SLC19A3	0.443048	0.00419556	postive
Type_I_IFN_Reponse	GLYAT	0.401312	0.0102722	postive
Type_I_IFN_Reponse	CALB2	0.48745	0.00142167	postive
Type_I_IFN_Reponse	RBP4	0.457572	0.00299111	postive
Type_I_IFN_Reponse	TRARG1	0.451477	0.00345362	postive
Type_I_IFN_Reponse	SPON1	0.467699	0.0023418	postive
Type_I_IFN_Reponse	SCGB2A2	0.579373	8.96e-05	postive
Type_I_IFN_Reponse	PLIN1	0.432933	0.0052659	postive
Type_I_IFN_Reponse	PDE8B	0.436093	0.00490864	postive
Type_I_IFN_Reponse	SLC7A10	0.475452	0.00193194	postive
Type_I_IFN_Reponse	RGS22	0.409744	0.00864765	postive
Type_I_IFN_Reponse	DCD	0.590765	5.99e-05	postive
Type_I_IFN_Reponse	DEFB132	0.481267	0.00166738	postive
Type_I_IFN_Reponse	PIP	0.511942	0.00073361	postive
Type_I_IFN_Reponse	AQP5	0.577482	9.56e-05	postive
Type_I_IFN_Reponse	CHIT1	0.493597	0.00120968	postive
Type_I_IFN_Reponse	MMP9	0.481876	0.00164163	postive
Type_I_IFN_Reponse	GYG2	0.415602	0.00765344	postive
Type_I_IFN_Reponse	ADIPOQ-AS1	0.477378	0.0018405	postive
Type_I_IFN_Reponse	PDE3B	0.449583	0.00360954	postive
Type_I_IFN_Reponse	PRKAR2B	0.467455	0.00235585	postive
Type_I_IFN_Reponse	HLA-DRB5	0.468719	0.00228385	postive
Type_I_IFN_Reponse	AADAC	0.436871	0.00482394	postive
Type_I_IFN_Reponse	CIDEC	0.424353	0.00635189	postive
Type_I_IFN_Reponse	PTPRF	0.438415	0.00465974	postive
Type_I_IFN_Reponse	CEACAM6	0.582893	7.92e-05	postive
Type_I_IFN_Reponse	ANO3	0.508389	0.000810014	postive
Type_I_IFN_Reponse	SCD	0.436197	0.0048973	postive
Type_I_IFN_Reponse	TMEM132C	0.452879	0.00334202	postive
Type_I_IFN_Reponse	NECAB1	0.518253	0.000613625	postive
Type_I_IFN_Reponse	KLB	0.45241	0.00337901	postive
Type_I_IFN_Reponse	ADIPOQ	0.423619	0.00645312	postive
Type_I_IFN_Reponse	MGST1	0.430091	0.0056063	postive
Type_I_IFN_Reponse	CLDN10	0.556743	0.000190773	postive
Type_I_IFN_Reponse	FASN	0.444654	0.00404435	postive
Type_I_IFN_Reponse	TTC6	0.50846	0.000808416	postive
Type_I_IFN_Reponse	PTGER3	0.4393	0.00456777	postive
Type_I_IFN_Reponse	SCGB1B2P	0.532539	0.000404241	postive
Type_I_IFN_Reponse	TMEM213	0.563264	0.000154282	postive
Type_I_IFN_Reponse	PKD1L2	0.423574	0.00645945	postive
Type_I_IFN_Reponse	LINC02227	0.491459	0.00128001	postive
Type_I_IFN_Reponse	ADAM12	0.453019	0.00333107	postive
Type_I_IFN_Reponse	SPP1	0.556987	0.000189278	postive
Type_I_IFN_Reponse	EGFEM1P	0.428365	0.00582213	postive
Type_I_IFN_Reponse	PLEKHG6	0.448729	0.0036818	postive
Type_I_IFN_Reponse	FFAR4	0.46201	0.00268938	postive
Type_I_IFN_Reponse	IGHV4-34	0.537488	0.0003483	postive
Type_I_IFN_Reponse	SMG1P4	0.400814	0.0103756	postive
Type_I_IFN_Reponse	SCDP1	0.431008	0.00549448	postive
Type_I_IFN_Reponse	ITPRID1	0.562953	0.00015587	postive
Type_I_IFN_Reponse	CXCL10	0.532292	0.000407234	postive
Type_I_IFN_Reponse	AC079160.1	0.415174	0.0077227	postive
Type_I_IFN_Reponse	KCNK5	0.474318	0.00198763	postive
Type_I_IFN_Reponse	AC083899.3	0.409488	0.00869349	postive
Type_I_IFN_Reponse	GABRP	0.451375	0.00346187	postive
Type_I_IFN_Reponse	LGALS12	0.441493	0.00434666	postive
Type_II_IFN_Reponse	AL160286.1	0.462474	0.00265945	postive
Type_II_IFN_Reponse	AC108865.2	0.46829	0.00230807	postive
Type_II_IFN_Reponse	MFAP2	0.521063	0.000566081	postive
Type_II_IFN_Reponse	HCAR1	0.459649	0.00284643	postive
Type_II_IFN_Reponse	LINC00670	0.55642	0.000192772	postive
Type_II_IFN_Reponse	NTN5	0.411096	0.00840886	postive
Type_II_IFN_Reponse	PTPRF	0.4573	0.00301056	postive
Type_II_IFN_Reponse	SUSD5	0.401715	0.0101889	postive
Type_II_IFN_Reponse	ANGPT4	0.411524	0.0083346	postive
Type_II_IFN_Reponse	C7	0.596719	4.82e-05	postive
Type_II_IFN_Reponse	PRR15	0.490151	0.00132476	postive
Type_II_IFN_Reponse	ART4	0.54006	0.000322066	postive
Type_II_IFN_Reponse	HCAR2	0.43618	0.00489916	postive
Type_II_IFN_Reponse	FP325317.1	0.422055	0.00667366	postive
Type_II_IFN_Reponse	COL9A1	0.440295	0.00446626	postive
Type_II_IFN_Reponse	PTGER3	0.41908	0.00711112	postive
Type_II_IFN_Reponse	FGFR2	0.436468	0.00486772	postive
Type_II_IFN_Reponse	ACAN	0.407556	0.00904646	postive
Type_II_IFN_Reponse	GDF7	0.424945	0.00627122	postive
Type_II_IFN_Reponse	KCNK15	0.450526	0.00353115	postive
Type_II_IFN_Reponse	ID4	0.613015	2.61e-05	postive
Type_II_IFN_Reponse	GLDN	0.453328	0.00330701	postive
Type_II_IFN_Reponse	MRGPRF-AS1	0.424	0.00640039	postive
Type_II_IFN_Reponse	C6orf132	0.410629	0.00849068	postive
Type_II_IFN_Reponse	TMC5	0.496059	0.00113298	postive
Type_II_IFN_Reponse	AL590822.1	0.442033	0.00429366	postive
Type_II_IFN_Reponse	OTC	0.424392	0.00634656	postive
Type_II_IFN_Reponse	ACTG2	0.51115	0.000750064	postive
Type_II_IFN_Reponse	DNAH9	0.630265	1.31e-05	postive
