# Supplementary material for: Identification of a novel immune-related transcriptional regulatory network in sarcopenia
Source: BMC Geriatr. 2023 Jul 31;23:463. doi: 10.1186/s12877-023-04152-1 (PMC10391869; doi:10.1186/s12877-023-04152-1)
Supplement: Supplementary file 9 — Additional file 9. Results of C-Map database. [file 12877_2023_4152_MOESM9_ESM.xlsx]

## Sheet: by drugs name
rank	drugs name	mean	n	enrichment	p	specificity	percent non-null
1	tanespimycin	-0.293	62	-0.403	0	0.1681	50
2	trichostatin A	-0.281	182	0.365	0	0.4257	60
3	(-)-MK-801	-0.708	4	-0.914	0.0001	0	100
4	sulfachlorpyridazine	0.584	5	0.825	0.00032	0	100
5	vorinostat	-0.451	12	-0.568	0.00038	0.2832	83
6	ursolic acid	0.575	4	0.85	0.00072	0	100
7	altretamine	-0.623	4	-0.831	0.00147	0	100
8	amprolium	0.316	5	0.754	0.00214	0	60
9	thioridazine	0.232	20	0.396	0.00242	0.5388	60
10	GW-8510	-0.651	4	-0.789	0.00406	0.1985	100
11	0175029-0000	-0.453	6	-0.656	0.00461	0.1127	83
12	mycophenolic acid	0.536	3	0.861	0.00503	0.0653	100
13	Y-27632	-0.733	2	-0.94	0.00759	0.0109	100
14	cinchonine	0.405	4	0.748	0.00774	0.0867	75
15	scopolamine	-0.574	4	-0.75	0.00786	0	100
16	alvespimycin	-0.275	12	-0.456	0.00806	0.1232	50
17	pronetalol	0.575	4	0.739	0.00889	0	75
18	strophanthidin	0.368	4	0.733	0.00985	0.0942	75
19	alfuzosin	0.358	5	0.661	0.012	0.0156	80
20	proguanil	0.581	3	0.817	0.0121	0.0056	100
21	iloprost	0.541	3	0.812	0.01336	0.0592	100
22	halofantrine	0.522	3	0.811	0.0138	0.0172	100
23	bucladesine	-0.429	6	-0.599	0.01446	0	83
24	pirlindole	0.61	3	0.806	0.01472	0.0061	100
25	lincomycin	0.537	3	0.805	0.01502	0.0079	100
26	metacycline	-0.554	4	-0.707	0.01516	0.057	75
27	5707885	-0.463	4	-0.703	0.01615	0.042	75
28	physostigmine	0.365	4	0.695	0.01796	0	75
29	diclofenac	-0.362	5	-0.629	0.01812	0.0163	60
30	cefmetazole	-0.368	4	-0.69	0.01995	0.0142	75
31	trifluridine	0.249	4	0.686	0.02053	0.1	50
32	promazine	0.099	6	0.577	0.02056	0.0353	50
33	fursultiamine	0.28	4	0.68	0.0228	0	50
34	SB-203580	-0.359	5	-0.612	0.02433	0.0556	60
35	dextromethorphan	-0.413	4	-0.674	0.02536	0.0711	75
36	corynanthine	0.308	3	0.766	0.02542	0.0469	66
37	scriptaid	-0.604	3	-0.764	0.02686	0.2292	100
38	phenoxybenzamine	0.343	4	0.668	0.02688	0.4208	75
39	camptothecin	0.433	3	0.76	0.02742	0.3259	66
40	acetylsalicylsalicylic acid	-0.514	4	-0.662	0.02932	0.0423	75
41	carbenoxolone	-0.248	4	-0.656	0.03195	0.0252	50
42	chenodeoxycholic acid	0.382	4	0.655	0.03284	0.2198	75
43	karakoline	0.31	6	0.544	0.03423	0.0267	50
44	procarbazine	-0.519	3	-0.743	0.03441	0	100
45	PHA-00846566E	-0.529	3	-0.739	0.03632	0.0284	100
46	PHA-00767505E	-0.299	4	-0.648	0.0366	0.0127	50
47	flupentixol	0.313	4	0.647	0.0373	0.0909	75
48	alpha-ergocryptine	-0.416	6	-0.54	0.0378	0.0617	66
49	0225151-0000	-0.476	3	-0.736	0.0379	0.0233	100
50	cytisine	0.247	4	0.646	0.03804	0.0497	50
51	Prestwick-1082	0.41	3	0.73	0.03854	0.1368	66
52	ouabain	0.427	4	0.644	0.03867	0.3182	75
53	podophyllotoxin	0.418	4	0.639	0.04122	0.3524	75
54	oxybenzone	0.258	4	0.636	0.04275	0.1588	75
55	diethylcarbamazine	0.217	4	0.636	0.04291	0.0252	50
56	puromycin	-0.435	4	-0.634	0.04368	0.2313	75
57	STOCK1N-35696	-0.567	2	-0.852	0.0437	0.048	100
58	epitiostanol	0.268	4	0.634	0.0445	0.0067	50
59	tetroquinone	-0.487	4	-0.629	0.04617	0.0468	75
60	zidovudine	0.257	4	0.623	0.05067	0.0245	75
61	isoniazid	0.348	5	0.563	0.05095	0.1258	60
62	adipiodone	-0.341	4	-0.619	0.05264	0.0223	75
63	bergenin	-0.462	4	-0.617	0.05395	0.052	75
64	bethanechol	0.238	4	0.616	0.05516	0.036	50
65	pivmecillinam	0.212	4	0.614	0.05681	0.084	50
66	salsolidin	0.284	4	0.613	0.05731	0.0063	50
67	STOCK1N-35874	-0.568	2	-0.828	0.05799	0.1126	100
68	flumequine	0.402	4	0.612	0.05835	0.078	75
69	pilocarpine	-0.268	4	-0.61	0.0588	0.1503	50
70	amylocaine	-0.382	5	-0.547	0.0603	0.0511	60
71	methacholine chloride	-0.412	3	-0.688	0.06115	0.1152	66
72	cefotaxime	0.296	5	0.544	0.06551	0.034	60
73	nitrofural	0.319	4	0.602	0.06561	0.0784	75
74	indometacin	0.24	8	0.436	0.06605	0.0625	50
75	nefopam	0.167	5	0.542	0.06761	0.1078	60
76	sulfaquinoxaline	0.305	3	0.675	0.06768	0.1467	66
77	diltiazem	-0.465	5	-0.538	0.06869	0.224	80
78	cisapride	0.216	4	0.594	0.07088	0.0242	50
79	pregnenolone	-0.477	4	-0.59	0.07635	0.0892	75
80	benzocaine	-0.475	4	-0.589	0.07665	0.2483	75
81	estropipate	0.307	4	0.587	0.07766	0.0838	50
82	acebutolol	-0.377	5	-0.528	0.07812	0.0655	80
83	pentamidine	-0.485	5	-0.526	0.07932	0.116	80
84	berberine	-0.519	4	-0.586	0.08003	0.1454	75
85	MG-262	-0.555	3	-0.656	0.08064	0.3465	66
86	paclitaxel	0.231	6	0.484	0.08073	0.0726	50
87	Prestwick-857	-0.439	4	-0.585	0.08083	0.1783	75
88	netilmicin	0.323	4	0.582	0.08192	0.1	50
89	tolmetin	-0.419	4	-0.582	0.08395	0.0244	50
90	16-phenyltetranorprostaglandin E2	0.328	4	0.578	0.08492	0.0417	50
91	acetohexamide	-0.448	4	-0.58	0.08504	0.0355	75
92	disopyramide	-0.233	4	-0.58	0.08562	0.1006	50
93	gallamine triethiodide	-0.464	5	-0.519	0.08685	0.127	80
94	W-13	0.511	2	0.792	0.0874	0.0798	100
95	prazosin	0.256	6	0.477	0.08907	0.071	66
96	fluvastatin	0.226	4	0.572	0.09035	0.0833	50
97	mercaptopurine	-0.511	2	-0.785	0.09044	0.0411	100
98	monobenzone	-0.27	4	-0.573	0.09256	0.1216	75
99	sulfadiazine	-0.365	5	-0.514	0.09266	0.0947	60
100	methotrexate	-0.176	8	-0.416	0.09267	0.226	50
101	pepstatin	0.361	4	0.57	0.0929	0.0764	75
102	oxytetracycline	-0.29	3	-0.642	0.09296	0.0838	66
103	hydrastine hydrochloride	-0.388	4	-0.57	0.09533	0.12	75
104	hexamethonium bromide	-0.325	5	-0.511	0.09629	0.1559	60
105	fenofibrate	-0.43	3	-0.634	0.09997	0.1742	66
106	levothyroxine sodium	0.204	4	0.563	0.10024	0.0952	50
107	carbimazole	0.519	3	0.633	0.10206	0.3374	66
108	levomepromazine	0.428	4	0.56	0.1036	0.4683	75
109	verapamil	0.326	6	0.465	0.10383	0.0461	66
110	Prestwick-1084	-0.44	4	-0.561	0.10402	0.4651	75
111	clidinium bromide	0.165	4	0.559	0.10436	0.0872	50
112	estrone	-0.283	4	-0.56	0.10525	0.092	50
113	cefepime	-0.377	4	-0.56	0.10541	0.0892	75
114	orciprenaline	0.457	4	0.557	0.10569	0.1279	75
115	pseudopelletierine	-0.447	4	-0.558	0.1076	0.1872	75
116	benzethonium chloride	-0.402	3	-0.627	0.10766	0.1639	66
117	etifenin	-0.435	4	-0.556	0.10903	0.1379	75
118	naproxen	0.292	9	0.382	0.10927	0.2704	55
119	securinine	-0.45	4	-0.554	0.11236	0.2848	75
120	atropine methonitrate	-0.498	3	-0.621	0.11479	0.1038	66
121	capsaicin	0.223	4	0.549	0.11508	0.0543	50
122	cinchonidine	-0.245	4	-0.551	0.11616	0.0616	50
123	minaprine	0.235	5	0.496	0.11819	0.07	60
124	trihexyphenidyl	0.423	3	0.616	0.12072	0.4358	66
125	0173570-0000	-0.342	6	-0.452	0.12201	0.3139	50
126	isradipine	-0.495	4	-0.545	0.12314	0.1129	75
127	nadolol	0.394	4	0.542	0.12334	0.5989	75
128	levopropoxyphene	-0.321	4	-0.545	0.12356	0.3464	50
129	spiradoline	-0.302	4	-0.545	0.12365	0.1163	50
130	oxymetazoline	-0.408	4	-0.543	0.12537	0.1265	75
131	clorgiline	-0.384	4	-0.541	0.12755	0.128	75
132	antazoline	0.381	4	0.538	0.12905	0.1111	75
133	10-methoxyharmalan	0.172	4	0.537	0.1297	0.1098	75
134	sulfamethizole	-0.28	4	-0.539	0.1301	0.1299	50
135	nilutamide	-0.38	4	-0.538	0.13157	0.1559	75
136	H-7	-0.291	4	-0.538	0.13233	0.6212	50
137	colforsin	-0.211	5	-0.483	0.13433	0.115	60
138	chloropyramine	-0.247	4	-0.535	0.13571	0.204	50
139	doxycycline	0.221	5	0.483	0.13576	0.0963	60
140	Prestwick-642	-0.28	4	-0.534	0.13655	0.3448	75
141	bemegride	-0.527	4	-0.533	0.1374	0.1198	75
142	mebendazole	-0.27	5	-0.479	0.1405	0.3981	60
143	oxybuprocaine	0.097	4	0.526	0.14474	0.1194	50
144	fludrocortisone	0.19	8	0.383	0.14548	0.5647	50
145	enalapril	-0.379	4	-0.527	0.14566	0.0355	75
146	lithocholic acid	-0.412	6	-0.438	0.14568	0.087	66
147	benzathine benzylpenicillin	0.395	4	0.523	0.14878	0.4	50
148	N-acetyl-L-aspartic acid	0.108	4	0.523	0.1491	0.1313	50
149	bufexamac	0.317	4	0.523	0.1491	0.2958	50
150	suprofen	0.289	4	0.522	0.15033	0.1149	50
151	gabapentin	-0.417	4	-0.522	0.15276	0.1722	75
152	S-propranolol	-0.307	4	-0.521	0.15341	0.1037	75
153	5155877	-0.432	4	-0.521	0.15471	0.3158	75
154	piracetam	0.278	4	0.516	0.15745	0.1284	50
155	picotamide	-0.309	5	-0.469	0.15811	0.2278	60
156	rottlerin	-0.344	3	-0.588	0.15848	0.2941	66
157	alverine	0.278	4	0.515	0.15896	0.1429	50
158	iproniazid	0.382	5	0.468	0.16181	0.4078	60
159	ambroxol	0.216	4	0.51	0.16575	0.3922	50
160	pyrithyldione	-0.253	4	-0.512	0.167	0.331	75
161	hexestrol	0.261	4	0.509	0.16746	0.4114	50
162	baclofen	-0.234	5	-0.463	0.16792	0.2064	60
163	clemastine	0.407	3	0.583	0.16798	0.3627	66
164	harmine	-0.305	4	-0.51	0.16927	0.4862	75
165	lobelanidine	-0.31	4	-0.509	0.1707	0.1411	50
166	SR-95639A	-0.281	4	-0.508	0.17233	0.102	50
167	ampicillin	-0.314	4	-0.507	0.17462	0.1509	50
168	guanfacine	0.364	5	0.461	0.17481	0.1679	60
169	dehydrocholic acid	0.349	5	0.461	0.17551	0.0781	60
170	calmidazolium	0.326	2	0.703	0.17659	0.3947	50
171	CP-645525-01	-0.364	3	-0.576	0.17825	0.2239	66
172	tiratricol	-0.295	4	-0.505	0.1783	0.2294	75
173	molsidomine	0.231	4	0.499	0.18355	0.2038	50
174	enoxacin	0.308	4	0.499	0.18502	0.16	50
175	tolazoline	-0.2	5	-0.453	0.18656	0.1753	60
176	6-bromoindirubin-3'-oxime	-0.27	7	-0.388	0.18742	0.5	57
177	clorsulon	0.287	4	0.497	0.18789	0.4795	50
178	lomustine	0.061	4	0.497	0.18789	0.3765	50
179	chlorpropamide	-0.339	6	-0.415	0.1907	0.1978	50
180	vanoxerine	0.161	4	0.494	0.19215	0.3438	50
181	3-nitropropionic acid	0.265	4	0.493	0.19312	0.2672	50
182	tenoxicam	-0.379	4	-0.495	0.1933	0.2466	75
183	dihydrostreptomycin	-0.205	5	-0.449	0.19433	0.1386	60
184	diazoxide	0.118	5	0.451	0.19435	0.223	60
185	pyridoxine	-0.364	4	-0.494	0.19483	0.4104	75
186	paromomycin	0.037	4	0.491	0.19837	0.1317	50
187	fenspiride	-0.14	5	-0.447	0.19898	0.3592	60
188	isoetarine	-0.322	4	-0.491	0.19994	0.2346	75
189	guanabenz	0.259	5	0.447	0.20126	0.5495	60
190	perhexiline	0.325	4	0.489	0.20205	0.5233	50
191	C-75	0.208	4	0.487	0.20424	0.288	50
192	dropropizine	-0.383	4	-0.488	0.20565	0.2265	75
193	pentolonium	0.143	5	0.444	0.20821	0.2467	60
194	trimetazidine	0.308	4	0.482	0.21359	0.2813	50
195	withaferin A	0.272	4	0.48	0.21665	0.6105	50
196	co-dergocrine mesilate	0.328	4	0.48	0.21707	0.4302	50
197	phenazopyridine	-0.348	4	-0.482	0.21775	0.2785	75
198	cyclizine	-0.312	4	-0.482	0.21846	0.1739	75
199	promethazine	0.213	4	0.477	0.2225	0.3056	50
200	ganciclovir	0.083	4	0.477	0.22348	0.163	50
201	iopanoic acid	-0.228	4	-0.479	0.22382	0.215	75
202	cefuroxime	0.033	4	0.477	0.22425	0.1348	50
203	pralidoxime	0.294	4	0.477	0.22425	0.305	50
204	cefoperazone	0.158	3	0.55	0.22448	0.3235	66
205	MS-275	0.292	2	0.663	0.22717	0.6104	50
206	theobromine	0.065	4	0.475	0.22829	0.1172	50
207	roxarsone	-0.221	4	-0.477	0.22968	0.3961	50
208	benzamil	-0.282	6	-0.397	0.23136	0.3936	50
209	gliclazide	-0.292	4	-0.476	0.23179	0.555	50
210	azacitidine	0.311	3	0.545	0.234	0.6442	66
211	triflusal	-0.354	3	-0.544	0.23554	0.5385	66
212	pergolide	0.243	4	0.471	0.23569	0.3616	50
213	imidurea	0.161	3	0.544	0.23712	0.2205	66
214	AG-012559	-0.309	3	-0.543	0.23788	0.2772	66
215	isoxicam	0.304	5	0.43	0.23797	0.5671	60
216	lumicolchicine	0.212	3	0.543	0.23884	0.1377	66
217	metrifonate	-0.206	5	-0.429	0.23899	0.2449	60
218	doxorubicin	-0.327	3	-0.541	0.24075	0.594	66
219	dyclonine	0.146	4	0.468	0.24226	0.2784	50
220	ascorbic acid	-0.289	4	-0.47	0.24375	0.2262	75
221	spaglumic acid	-0.217	2	-0.651	0.24416	0.3333	50
222	cefotetan	-0.188	3	-0.539	0.24547	0.239	66
223	corticosterone	0.248	4	0.467	0.24624	0.3866	50
224	coralyne	-0.206	4	-0.468	0.24751	0.2349	75
225	vinburnine	0.275	4	0.465	0.24894	0.345	50
226	arachidonyltrifluoromethane	-0.25	2	-0.643	0.25617	0.2876	50
227	arcaine	-0.186	4	-0.464	0.2569	0.2588	50
228	dipyridamole	-0.355	6	-0.387	0.2569	0.5031	50
229	propoxycaine	-0.034	4	-0.461	0.26352	0.125	50
230	metitepine	0.184	4	0.458	0.26585	0.4315	50
231	fasudil	0.31	2	0.635	0.26643	0.0815	50
232	florfenicol	-0.229	4	-0.46	0.26671	0.2767	50
233	oxamniquine	0.307	4	0.457	0.2672	0.1789	50
234	TTNPB	-0.367	2	-0.635	0.26772	0.2185	50
235	albendazole	0.228	3	0.529	0.26799	0.3721	66
236	gemfibrozil	0.072	5	0.416	0.26871	0.1967	60
237	indoprofen	-0.144	4	-0.459	0.26881	0.3867	50
238	astemizole	-0.245	5	-0.415	0.27065	0.4257	60
239	4-hydroxyphenazone	-0.365	5	-0.415	0.27195	0.2671	60
240	zomepirac	-0.28	4	-0.458	0.27235	0.4429	50
241	2-aminobenzenesulfonamide	0.347	4	0.455	0.27327	0.5357	50
242	dirithromycin	0.335	3	0.526	0.2749	0.1654	66
243	ioxaglic acid	-0.38	3	-0.524	0.27656	0.2789	66
244	5248896	-0.258	2	-0.629	0.27669	0.4276	50
245	suloctidil	0.216	4	0.451	0.28137	0.6318	50
246	santonin	-0.161	4	-0.453	0.28196	0.2593	50
247	guaifenesin	-0.292	6	-0.378	0.28205	0.4897	50
248	thiamphenicol	0.361	5	0.411	0.28297	0.7099	60
249	viomycin	-0.137	4	-0.45	0.29133	0.6187	50
250	asiaticoside	0.274	4	0.447	0.29179	0.327	50
251	tinidazole	-0.333	6	-0.374	0.29202	0.3829	50
252	propylthiouracil	-0.093	4	-0.448	0.29561	0.5677	50
253	dioxybenzone	-0.25	4	-0.448	0.29611	0.3979	50
254	colistin	-0.374	4	-0.447	0.29726	0.5	50
255	Prestwick-981	-0.363	3	-0.514	0.29741	0.2358	66
256	imipenem	0.154	4	0.444	0.30058	0.3512	50
257	fenbendazole	-0.258	4	-0.445	0.304	0.2314	50
258	chlorogenic acid	0.188	4	0.441	0.30737	0.5525	50
259	gentamicin	0.341	4	0.441	0.30872	0.5813	50
260	tocainide	-0.203	4	-0.442	0.31061	0.3936	50
261	sulfasalazine	0.167	5	0.4	0.31153	0.2016	60
262	torasemide	-0.378	4	-0.441	0.31427	0.3861	50
263	11-deoxy-16,16-dimethylprostaglandin E2	-0.251	4	-0.441	0.31473	0.3826	50
264	saquinavir	-0.136	4	-0.44	0.31636	0.3011	50
265	thioguanosine	-0.184	4	-0.44	0.3169	0.6549	50
266	0297417-0002B	-0.32	3	-0.505	0.31774	0.5328	66
267	zoxazolamine	-0.335	4	-0.439	0.32042	0.5253	50
268	droperidol	-0.263	4	-0.438	0.32131	0.2833	50
269	ketorolac	-0.191	4	-0.438	0.3228	0.4278	50
270	pentetrazol	-0.085	4	-0.437	0.32368	0.3731	50
271	amitriptyline	0.174	6	0.362	0.32406	0.767	50
272	moracizine	-0.283	4	-0.437	0.32439	0.404	50
273	pridinol	-0.373	4	-0.437	0.32595	0.385	50
274	etodolac	-0.24	5	-0.393	0.32602	0.3409	60
275	arachidonic acid	-0.382	3	-0.501	0.32756	0.4615	66
276	5255229	-0.288	2	-0.597	0.32785	0.1885	50
277	amikacin	0.154	4	0.433	0.33132	0.2478	50
278	glycopyrronium bromide	-0.275	5	-0.392	0.33195	0.3269	60
279	parthenolide	0.044	4	0.432	0.33343	0.6467	50
280	quinpirole	0.229	4	0.431	0.33667	0.6271	50
281	apigenin	-0.378	4	-0.432	0.33707	0.7772	50
282	chloropyrazine	0	4	0.43	0.33828	0.5823	50
283	alprenolol	0.171	4	0.43	0.33937	0.2162	50
284	levocabastine	0.187	4	0.43	0.34017	0.2049	50
285	nialamide	-0.021	4	0.429	0.34132	0.2883	50
286	sotalol	-0.273	4	-0.431	0.34134	0.365	50
287	piperine	-0.259	4	-0.431	0.34208	0.2588	50
288	etamivan	0.101	4	0.429	0.34254	0.2768	50
289	benzydamine	0.251	4	0.428	0.34337	0.4238	50
290	prasterone	-0.312	4	-0.43	0.34429	0.248	50
291	amiprilose	0.115	4	0.428	0.34536	0.3169	50
292	dl-alpha tocopherol	-0.16	4	-0.429	0.34638	0.1967	50
293	rilmenidine	0.168	4	0.427	0.34679	0.3554	50
294	alexidine	-0.237	4	-0.428	0.34779	0.3333	50
295	Prestwick-691	0.126	3	0.493	0.34791	0.6875	66
296	myosmine	0.243	6	0.353	0.35048	0.4733	50
297	dexamethasone	-0.228	8	-0.31	0.35442	0.3796	50
298	terfenadine	0.285	3	0.49	0.35614	0.7389	66
299	semustine	-0.144	4	-0.426	0.35678	0.6	50
300	furaltadone	0.06	6	0.35	0.35974	0.482	50
301	atractyloside	0.307	5	0.381	0.36363	0.6722	60
302	metixene	0.163	4	0.421	0.36502	0.5989	50
303	nizatidine	0.157	4	0.42	0.36559	0.3556	50
304	dipivefrine	0.136	4	0.418	0.37176	0.2125	50
305	isopropamide iodide	-0.264	4	-0.42	0.37214	0.3429	50
306	luteolin	-0.321	4	-0.42	0.37331	0.7657	50
307	delsoline	-0.301	4	-0.419	0.37449	0.4802	50
308	Prestwick-1085	-0.367	4	-0.419	0.37526	0.3314	50
309	meteneprost	0.319	4	0.417	0.37554	0.7391	50
310	ellipticine	-0.258	4	-0.418	0.37807	0.6107	50
311	vancomycin	-0.088	4	-0.417	0.38133	0.5931	50
312	procyclidine	-0.294	4	-0.417	0.38171	0.3793	50
313	cyclopentolate	0.064	4	0.414	0.38433	0.2763	50
314	progesterone	-0.338	4	-0.416	0.38513	0.3826	50
315	calycanthine	0.298	4	0.414	0.3861	0.3728	50
316	terconazole	0.114	4	0.412	0.39056	0.4536	50
317	levobunolol	0.214	4	0.411	0.39527	0.5833	50
318	(+)-chelidonine	0.084	4	0.409	0.39935	0.5824	50
319	methylergometrine	0.238	4	0.409	0.39935	0.3611	50
320	sulfacetamide	-0.174	4	-0.411	0.39957	0.4513	50
321	ondansetron	-0.289	4	-0.411	0.40015	0.5188	50
322	memantine	0.232	4	0.408	0.40198	0.3878	50
323	sulfamonomethoxine	0.104	4	0.408	0.40198	0.6832	50
324	imipramine	-0.111	4	-0.41	0.40315	0.3723	50
325	CP-319743	0.256	4	0.408	0.4043	0.4439	50
326	doxazosin	-0.257	4	-0.409	0.40446	0.7692	50
327	niclosamide	-0.14	5	-0.368	0.40595	0.5372	60
328	5182598	-0.193	2	-0.549	0.40821	0.6918	50
329	lidocaine	-0.307	5	-0.367	0.40973	0.4068	60
330	alcuronium chloride	-0.34	2	-0.545	0.41393	0.4633	50
331	bisacodyl	-0.325	4	-0.406	0.41497	0.5403	50
332	chlortalidone	-0.098	4	-0.406	0.41497	0.5681	50
333	pizotifen	0.15	4	0.404	0.41558	0.5867	50
334	celecoxib	-0.175	5	-0.364	0.41924	0.4849	60
335	carteolol	-0.069	4	-0.404	0.42332	0.5503	50
336	artemisinin	-0.363	3	-0.463	0.4234	0.4578	66
337	butirosin	-0.113	4	-0.403	0.42499	0.3965	50
338	epiandrosterone	-0.254	4	-0.402	0.4279	0.5597	50
339	mifepristone	-0.102	4	-0.4	0.4345	0.443	50
340	abamectin	-0.161	4	-0.399	0.43591	0.4938	50
341	tetrahydroalstonine	0.132	4	0.397	0.43993	0.4817	50
342	azlocillin	-0.261	4	-0.396	0.44686	0.4902	50
343	trimipramine	-0.335	4	-0.394	0.45253	0.4173	50
344	exisulind	0.206	2	0.524	0.45298	0.4348	50
345	bumetanide	-0.134	4	-0.393	0.45623	0.6351	50
346	F0447-0125	0.234	4	0.391	0.45704	0.5949	50
347	gelsemine	-0.159	4	-0.393	0.4574	0.5146	50
348	betulin	0.277	3	0.45	0.45752	0.4051	66
349	clofilium tosylate	0.31	3	0.449	0.45888	0.5	66
350	noscapine	-0.146	4	-0.391	0.46297	0.3261	50
351	citiolone	0.043	6	0.321	0.46307	0.5	50
352	noretynodrel	-0.245	4	-0.39	0.46581	0.4444	50
353	brinzolamide	-0.184	4	-0.389	0.46828	0.5135	50
354	spiramycin	-0.293	6	-0.32	0.47112	0.3401	50
355	niflumic acid	-0.134	4	-0.387	0.47516	0.4659	50
356	flufenamic acid	-0.147	6	-0.319	0.47533	0.6971	50
357	ifosfamide	-0.331	3	-0.443	0.47741	0.4364	66
358	glafenine	-0.209	4	-0.387	0.47749	0.6784	50
359	aminophylline	-0.279	4	-0.386	0.47964	0.5638	50
360	sitosterol	-0.26	4	-0.385	0.48223	0.7296	50
361	zaprinast	-0.32	4	-0.385	0.48272	0.5276	50
362	butamben	0.141	4	0.382	0.48616	0.5909	50
363	cinchocaine	-0.248	5	-0.346	0.48677	0.6283	60
364	eldeline	-0.158	6	-0.316	0.48816	0.6512	50
365	SC-19220	-0.069	4	-0.382	0.49297	0.4414	50
366	felbinac	-0.12	4	-0.381	0.49537	0.7234	50
367	zimeldine	-0.302	5	-0.343	0.49693	0.7747	60
368	CP-944629	0.058	4	0.378	0.50186	0.5	50
369	0198306-0000	-0.205	4	-0.379	0.50196	0.6534	50
370	captopril	-0.249	5	-0.34	0.5084	0.6243	60
371	norcyclobenzaprine	0.239	4	0.373	0.5199	0.7377	50
372	ethaverine	-0.278	4	-0.374	0.52044	0.5796	50
373	betonicine	-0.238	6	-0.308	0.52386	0.6392	50
374	hexetidine	0.192	4	0.371	0.52551	0.8281	50
375	ketotifen	0.276	4	0.371	0.52712	0.6895	50
376	dequalinium chloride	-0.335	4	-0.371	0.53192	0.6724	50
377	fenoterol	-0.336	3	-0.423	0.53275	0.5686	66
378	remoxipride	-0.241	4	-0.369	0.53721	0.7486	50
379	mepyramine	-0.157	4	-0.369	0.53846	0.5119	50
380	piromidic acid	-0.206	4	-0.368	0.53954	0.6471	50
381	naftifine	0.129	4	0.366	0.54133	0.6038	50
382	bupropion	-0.246	4	-0.367	0.54519	0.6588	50
383	acepromazine	0.174	4	0.365	0.54523	0.6074	50
384	ribavirin	-0.157	4	-0.365	0.5511	0.7105	50
385	amodiaquine	0.283	4	0.363	0.55324	0.6188	50
386	AH-23848	-0.37	3	-0.412	0.56065	0.5877	66
387	tacrine	0.118	4	0.359	0.56512	0.478	50
388	alsterpaullone	-0.351	3	-0.41	0.56654	0.8	66
389	phenindione	-0.296	4	-0.361	0.56691	0.6541	50
390	tetramisole	-0.193	4	-0.361	0.56691	0.5739	50
391	ritodrine	0.201	4	0.358	0.57109	0.497	50
392	denatonium benzoate	-0.228	4	-0.358	0.57471	0.7306	50
393	pipenzolate bromide	-0.264	4	-0.358	0.57604	0.6229	50
394	econazole	0.176	4	0.355	0.58093	0.7539	50
395	prenylamine	0.274	4	0.354	0.58239	0.8374	50
396	etilefrine	-0.217	4	-0.355	0.58461	0.5957	50
397	naftopidil	-0.284	3	-0.404	0.58527	0.6684	66
398	hesperidin	0.175	4	0.353	0.58752	0.4599	50
399	harmol	0.188	4	0.351	0.59474	0.6357	50
400	cefsulodin	-0.246	4	-0.352	0.59573	0.6099	50
401	diflunisal	-0.319	5	-0.317	0.59634	0.5594	60
402	alimemazine	0.075	4	0.35	0.59818	0.6485	50
403	cefazolin	-0.177	5	-0.317	0.5983	0.4295	60
404	atropine	-0.269	4	-0.351	0.59872	0.8138	50
405	1,4-chrysenequinone	-0.373	2	-0.473	0.59988	0.7031	50
406	norethisterone	0.135	4	0.35	0.60031	0.6892	50
407	lasalocid	0.099	4	0.349	0.60252	0.8333	50
408	decamethonium bromide	-0.318	4	-0.349	0.60622	0.5976	50
409	anabasine	-0.101	3	-0.395	0.60993	0.7	66
410	amantadine	0.124	4	0.346	0.61211	0.7359	50
411	staurosporine	0.019	4	0.346	0.6126	0.6205	50
412	dydrogesterone	0.129	4	0.346	0.61358	0.6169	50
413	butoconazole	-0.102	4	-0.346	0.61736	0.6107	50
414	paroxetine	-0.106	4	-0.345	0.61951	0.5739	50
415	fluorometholone	0.059	4	0.344	0.62114	0.6429	50
416	vinpocetine	-0.165	4	-0.345	0.62144	0.7407	50
417	troleandomycin	-0.173	4	-0.344	0.62331	0.7062	50
418	fluspirilene	0.034	4	0.343	0.62349	0.804	50
419	thiethylperazine	-0.216	4	-0.344	0.62544	0.5308	50
420	PF-01378883-00	0.263	4	0.342	0.62573	0.6331	50
421	flavoxate	-0.161	4	-0.343	0.62671	0.6121	50
422	dinoprostone	-0.172	4	-0.343	0.62866	0.6733	50
423	idazoxan	-0.245	4	-0.341	0.6348	0.6902	50
424	glycocholic acid	0.196	4	0.339	0.63616	0.55	50
425	eticlopride	0.232	4	0.335	0.6504	0.8722	50
426	primidone	0.233	4	0.335	0.6504	0.5781	50
427	cicloheximide	-0.223	4	-0.334	0.65953	0.8815	50
428	praziquantel	0.012	4	0.331	0.66327	0.6776	50
429	butacaine	0.213	4	0.33	0.66703	0.6221	50
430	suramin sodium	0.19	4	0.33	0.669	0.6507	50
431	deptropine	-0.255	4	-0.33	0.67069	0.7687	50
432	8-azaguanine	-0.297	4	-0.33	0.67212	0.8532	50
433	oxprenolol	-0.356	4	-0.329	0.67543	0.797	50
434	nipecotic acid	-0.143	4	-0.327	0.68108	0.8564	50
435	scopoletin	-0.342	2	-0.446	0.69518	0.8221	50
436	rolipram	-0.289	4	-0.322	0.69956	0.7368	50
437	nimesulide	0.259	4	0.32	0.70073	0.6815	50
438	melatonin	0.026	4	0.318	0.70654	0.7821	50
439	anisomycin	0.222	4	0.317	0.71022	0.8969	50
440	quinisocaine	-0.177	4	-0.315	0.72164	0.68	50
441	Prestwick-1103	0.279	4	0.313	0.72327	0.8447	50
442	lomefloxacin	-0.179	6	-0.261	0.72462	0.8103	50
443	4,5-dianilinophthalimide	-0.295	2	-0.431	0.73589	0.8783	50
444	daunorubicin	-0.081	4	0.31	0.73614	0.8889	50
445	adenosine phosphate	-0.154	4	-0.31	0.73839	0.7219	50
446	flunarizine	-0.125	4	-0.31	0.73839	0.8121	50
447	sertaconazole	-0.269	4	-0.309	0.7389	0.7594	50
448	amphotericin B	0.082	4	0.308	0.74028	0.75	50
449	dimethadione	0.068	4	0.308	0.74115	0.6491	50
450	cycloserine	-0.145	4	-0.308	0.7432	0.8626	50
451	5224221	0.196	2	0.429	0.74337	0.8883	50
452	triflupromazine	0.117	4	0.307	0.74366	0.8725	50
453	ifenprodil	-0.062	4	0.304	0.75333	0.8333	50
454	trimethadione	-0.176	4	-0.305	0.75343	0.8155	50
455	raubasine	0.162	4	0.304	0.75406	0.7949	50
456	clomipramine	-0.13	4	-0.304	0.75639	0.9008	50
457	mephenytoin	0.091	4	0.301	0.76307	0.7988	50
458	hydrocotarnine	0.018	4	0.298	0.77111	0.8462	50
459	oxantel	-0.169	4	-0.299	0.77177	0.7857	50
460	menadione	-0.319	2	-0.417	0.77582	0.8276	50
461	oxedrine	0.068	4	0.296	0.7769	0.847	50
462	nortriptyline	0.081	4	0.296	0.77851	0.9143	50
463	kanamycin	-0.159	4	-0.295	0.78547	0.8093	50
464	danazol	0.137	4	0.294	0.78555	0.7818	50
465	citalopram	0.223	4	0.293	0.78872	0.8452	50
466	bambuterol	-0.058	4	-0.292	0.79274	0.8323	50
467	fusaric acid	-0.095	4	-0.291	0.79856	0.8743	50
468	maprotiline	-0.132	4	-0.288	0.80606	0.8475	50
469	PHA-00816795	0.007	2	0.406	0.80677	0.6207	50
470	cromoglicic acid	-0.312	2	-0.404	0.80981	0.7956	50
471	domperidone	-0.025	4	0.286	0.8102	0.7486	50
472	isosorbide	0.126	4	0.285	0.8107	0.838	50
473	carcinine	-0.273	4	-0.285	0.81456	0.7968	50
474	cyproterone	-0.184	4	-0.285	0.81515	0.8984	50
475	orphenadrine	-0.168	6	-0.235	0.82766	0.7692	50
476	Prestwick-1080	-0.252	4	-0.277	0.83664	0.8994	50
477	carbachol	-0.104	4	-0.273	0.8483	0.9422	50
478	5252917	0.266	2	0.386	0.85168	0.8973	50
479	piperlongumine	-0.302	2	-0.385	0.85477	0.9177	50
480	palmatine	-0.231	4	-0.271	0.8557	0.8842	50
481	desoxycortone	-0.214	4	-0.27	0.85886	0.8911	50
482	hemicholinium	-0.091	4	-0.268	0.86351	0.8778	50
483	buspirone	-0.111	4	-0.265	0.8708	0.8293	50
484	tracazolate	-0.288	4	-0.264	0.8737	0.9223	50
485	harman	-0.094	4	-0.263	0.87557	0.8167	50
486	pimozide	-0.131	4	-0.263	0.8764	0.9381	50
487	rifampicin	-0.124	4	-0.26	0.88408	0.9357	50
488	chlorphenamine	-0.184	4	-0.26	0.88476	0.9037	50
489	methylbenzethonium chloride	-0.129	6	-0.216	0.88908	0.8678	50
490	DL-thiorphan	-0.278	2	-0.361	0.90014	0.9716	50
491	corbadrine	-0.233	4	-0.25	0.90714	0.9317	50
492	propantheline bromide	-0.18	4	-0.247	0.91623	0.9371	50
493	MK-886	-0.082	2	-0.341	0.9327	0.9338	50
494	piperacetazine	-0.234	4	-0.24	0.93388	0.9416	50
495	mepacrine	-0.039	2	0.34	0.93656	0.9583	50
496	docosahexaenoic acid ethyl ester	-0.075	2	-0.335	0.94189	0.9492	50
497	Prestwick-860	-0.083	4	-0.23	0.95435	0.9947	50
498	epivincamine	-0.12	4	-0.219	0.97064	0.9648	50
499	5230742	0.169	2	0.301	0.97956	0.9767	50
500	5211181	0.176	2	0.294	0.98529	0.9887	50
501	5152487	-0.816	1	-0.988	---	---	100
502	splitomicin	-0.768	1	-0.979	---	---	100
503	gefitinib	0.688	1	0.97	---	---	100
504	tyrphostin AG-825	0.648	1	0.958	---	---	100
505	N-phenylanthranilic acid	-0.669	1	-0.936	---	---	100
506	5140203	-0.645	1	-0.922	---	---	100
507	U0125	-0.632	1	-0.912	---	---	100
508	5114445	-0.625	1	-0.906	---	---	100
509	celastrol	-0.607	1	-0.888	---	---	100
510	5162773	-0.601	1	-0.882	---	---	100
511	12,13-EODE	-0.597	1	-0.88	---	---	100
512	decitabine	0.506	1	0.869	---	---	100
513	topiramate	0.504	1	0.867	---	---	100
514	tomelukast	0.498	1	0.864	---	---	100
515	dexverapamil	-0.533	1	-0.825	---	---	100
516	phenanthridinone	-0.532	1	-0.825	---	---	100
517	fisetin	-0.53	1	-0.823	---	---	100
518	1,5-isoquinolinediol	0.386	1	0.799	---	---	100
519	5186223	0.364	1	0.792	---	---	100
520	5109870	0.338	1	0.786	---	---	100
521	pararosaniline	-0.481	1	-0.782	---	---	100
522	cantharidin	0	1	0.776	---	---	0
523	HC toxin	-0.462	1	-0.769	---	---	100
524	HNMPA-(AM)3	-0.458	1	-0.766	---	---	100
525	proscillaridin	0.188	3	0.765	---	---	33
526	oxamic acid	0	1	0.761	---	---	0
527	2-deoxy-D-glucose	-0.439	1	-0.754	---	---	100
528	(-)-catechin	-0.405	1	-0.734	---	---	100
529	PHA-00665752	0	1	0.732	---	---	0
530	spiperone	0	2	0.72	---	---	0
531	dimethyloxalylglycine	0	1	-0.713	---	---	0
532	phenazone	0.155	3	0.699	---	---	33
533	demecolcine	0	1	0.697	---	---	0
534	MG-132	0	1	-0.692	---	---	0
535	cytochalasin B	0	1	-0.68	---	---	0
536	5666823	0	1	-0.677	---	---	0
537	5186324	0	1	-0.672	---	---	0
538	dopamine	0	1	-0.668	---	---	0
539	butein	0	2	-0.641	---	---	0
540	sanguinarine	0	2	0.637	---	---	0
541	probenecid	0	4	0.635	---	---	0
542	difenidol	0	3	0.633	---	---	0
543	sulindac sulfide	0	1	0.626	---	---	0
544	nafcillin	0.116	4	0.626	---	---	25
545	5151277	0	1	-0.624	---	---	0
546	quinostatin	0	2	-0.622	---	---	0
547	beclometasone	0.226	3	0.62	---	---	33
548	cortisone	0.181	3	0.62	---	---	33
549	alfadolone	0.205	3	0.619	---	---	33
550	ketoconazole	0.175	4	0.618	---	---	25
551	fluorocurarine	0.156	4	0.617	---	---	25
552	blebbistatin	0	2	-0.615	---	---	0
553	tioguanine	0	1	-0.61	---	---	0
554	5213008	0	1	0.609	---	---	0
555	exemestane	0	1	0.608	---	---	0
556	N-acetylmuramic acid	0	4	-0.606	---	---	0
557	irinotecan	0.19	3	0.606	---	---	33
558	isotretinoin	-0.126	4	-0.604	---	---	25
559	phenyl biguanide	0	1	0.603	---	---	0
560	ronidazole	0.194	3	0.598	---	---	33
561	bacitracin	0.199	3	0.595	---	---	33
562	pancuronium bromide	0.154	4	0.595	---	---	25
563	dienestrol	0	3	0.594	---	---	0
564	aciclovir	-0.101	6	-0.592	---	---	16
565	iodixanol	-0.164	3	-0.59	---	---	33
566	ajmaline	0.151	3	0.588	---	---	33
567	depudecin	0	2	-0.588	---	---	0
568	BW-B70C	0	1	-0.586	---	---	0
569	Prestwick-972	-0.133	3	-0.585	---	---	33
570	pivampicillin	0.14	4	0.583	---	---	25
571	iocetamic acid	-0.152	4	-0.579	---	---	25
572	etoposide	0	4	0.576	---	---	0
573	5286656	0	1	-0.576	---	---	0
574	sulfanilamide	0.135	4	0.571	---	---	25
575	dobutamine	0.144	4	0.57	---	---	25
576	cinoxacin	0.087	4	0.567	---	---	25
577	racecadotril	0.106	4	0.566	---	---	25
578	moroxydine	0.288	5	0.566	---	---	40
579	tacrolimus	-0.126	3	-0.566	---	---	33
580	3-aminobenzamide	0	1	-0.565	---	---	0
581	Gly-His-Lys	-0.12	3	-0.56	---	---	33
582	5149715	0	1	0.554	---	---	0
583	cefapirin	0	4	0.552	---	---	0
584	omeprazole	0	4	0.552	---	---	0
585	tiapride	0.207	5	0.552	---	---	40
586	Prestwick-983	-0.182	3	-0.551	---	---	33
587	lisinopril	0.19	3	0.549	---	---	33
588	glipizide	0.188	5	0.548	---	---	40
589	doxylamine	0.174	5	0.546	---	---	40
590	5279552	0	2	-0.546	---	---	0
591	bretylium tosilate	-0.173	4	-0.545	---	---	25
592	tyrphostin AG-1478	0	1	-0.544	---	---	0
593	estriol	0	4	0.542	---	---	0
594	mebeverine	0.14	4	0.542	---	---	25
595	PF-00875133-00	0	3	-0.54	---	---	0
596	caffeic acid	0	3	0.537	---	---	0
597	Prestwick-1100	0	4	0.537	---	---	0
598	molindone	0.101	4	0.535	---	---	25
599	lycorine	0.15	5	0.535	---	---	40
600	ranitidine	0.168	5	0.535	---	---	40
601	liothyronine	0	4	0.534	---	---	0
602	lovastatin	0.14	4	0.534	---	---	25
603	morantel	0.095	5	0.532	---	---	20
604	bepridil	0	4	0.53	---	---	0
605	ionomycin	0.245	3	0.53	---	---	33
606	harpagoside	0.17	4	0.527	---	---	25
607	ikarugamycin	0.14	3	0.527	---	---	33
608	oligomycin	0	1	0.525	---	---	0
609	leflunomide	0	4	-0.521	---	---	0
610	erythromycin	0.166	5	0.52	---	---	40
611	methyldopate	0.124	4	0.52	---	---	25
612	benperidol	0.096	4	0.517	---	---	25
613	clofibrate	0	2	0.517	---	---	0
614	ofloxacin	0.009	5	0.517	---	---	40
615	DL-PPMP	0	1	-0.517	---	---	0
616	tropine	0	4	0.517	---	---	0
617	oxaprozin	-0.182	6	-0.516	---	---	33
618	ebselen	0.151	3	0.516	---	---	33
619	bromperidol	0	3	0.516	---	---	0
620	cyclobenzaprine	0.153	4	0.512	---	---	25
621	H-89	0.21	3	0.51	---	---	33
622	canavanine	0.111	3	0.509	---	---	33
623	azathioprine	-0.2	7	-0.508	---	---	42
624	butyl hydroxybenzoate	0.048	5	0.507	---	---	20
625	mephenesin	0.116	5	0.507	---	---	20
626	diloxanide	0	4	-0.506	---	---	0
627	etynodiol	0.126	4	0.506	---	---	25
628	diethylstilbestrol	0.108	6	0.505	---	---	16
629	atovaquone	0	3	0.503	---	---	0
630	heptaminol	-0.11	5	-0.503	---	---	20
631	vinblastine	0.221	3	0.502	---	---	33
632	clopamide	0.101	4	0.498	---	---	25
633	cefalexin	0.138	5	0.498	---	---	20
634	roxithromycin	0.119	4	0.497	---	---	25
635	pyrvinium	0.061	6	0.497	---	---	16
636	thapsigargin	0.195	3	0.496	---	---	33
637	imatinib	0	2	-0.494	---	---	0
638	canadine	0	4	0.493	---	---	0
639	scoulerine	0.149	4	0.493	---	---	25
640	niridazole	0.117	4	0.493	---	---	25
641	alfaxalone	0	3	0.491	---	---	0
642	homochlorcyclizine	0.119	4	0.488	---	---	25
643	tonzonium bromide	-0.175	4	-0.487	---	---	25
644	esculetin	0.199	3	0.485	---	---	33
645	ciprofibrate	-0.097	4	0.483	---	---	25
646	levodopa	-0.125	5	-0.483	---	---	20
647	ethionamide	0	3	-0.482	---	---	0
648	isoconazole	0.017	5	0.482	---	---	20
649	Prestwick-1083	0.139	3	0.482	---	---	33
650	aminoglutethimide	0.158	3	0.482	---	---	33
651	letrozole	0.16	4	0.481	---	---	25
652	benzbromarone	0.192	3	0.478	---	---	33
653	ciprofloxacin	0.025	5	-0.477	---	---	20
654	piperidolate	-0.123	3	-0.475	---	---	33
655	nystatin	-0.16	3	-0.474	---	---	33
656	neomycin	-0.097	5	-0.474	---	---	20
657	5253409	0	2	0.473	---	---	0
658	mefexamide	-0.109	4	-0.473	---	---	25
659	cyclopenthiazide	-0.167	4	-0.472	---	---	25
660	Prestwick-984	-0.017	4	0.472	---	---	25
661	nalidixic acid	0.045	5	0.471	---	---	40
662	ipratropium bromide	-0.158	3	-0.47	---	---	33
663	oxetacaine	0.208	5	0.467	---	---	40
664	kinetin	0.09	4	0.467	---	---	25
665	monastrol	-0.169	8	-0.467	---	---	37
666	lanatoside C	0.126	6	0.466	---	---	16
667	reserpine	0	3	0.465	---	---	0
668	ceftazidime	0.133	3	0.465	---	---	33
669	folic acid	0	4	-0.464	---	---	0
670	hycanthone	0.131	4	0.463	---	---	25
671	mebhydrolin	-0.089	4	-0.463	---	---	25
672	digoxin	0.156	4	0.461	---	---	25
673	vincamine	-0.132	6	0.461	---	---	0
674	Prestwick-920	0.15	4	0.46	---	---	25
675	aminocaproic acid	0	3	0.458	---	---	0
676	dexpropranolol	0	3	0.454	---	---	0
677	tretinoin	-0.298	22	-0.454	---	---	45
678	mafenide	0.125	5	0.453	---	---	20
679	cyanocobalamin	-0.142	4	-0.453	---	---	25
680	dihydroergocristine	0.136	4	0.451	---	---	25
681	nitrendipine	0	5	0.45	---	---	0
682	bisoprolol	0.046	4	0.449	---	---	25
683	simvastatin	0	4	0.448	---	---	0
684	sisomicin	-0.097	4	-0.446	---	---	25
685	vigabatrin	-0.202	3	-0.445	---	---	33
686	nisoxetine	0.021	4	0.444	---	---	25
687	vitexin	-0.088	4	-0.444	---	---	25
688	clindamycin	0.222	5	0.444	---	---	40
689	cefaclor	0	4	0.444	---	---	0
690	risperidone	0.185	3	0.443	---	---	33
691	amiloride	-0.297	5	-0.443	---	---	40
692	demecarium bromide	0	4	-0.442	---	---	0
693	sulfafurazole	-0.297	5	-0.441	---	---	40
694	rotenone	-0.117	4	-0.44	---	---	25
695	xylometazoline	0.125	4	0.439	---	---	25
696	streptomycin	0.032	4	0.439	---	---	25
697	milrinone	-0.211	3	-0.438	---	---	33
698	ornidazole	0.117	5	0.438	---	---	40
699	solanine	-0.13	4	0.437	---	---	25
700	trimethobenzamide	-0.076	5	-0.437	---	---	40
701	methanthelinium bromide	-0.104	4	-0.436	---	---	25
702	sparteine	0.182	4	0.433	---	---	25
703	sulmazole	0.198	3	0.432	---	---	33
704	IC-86621	-0.137	4	-0.432	---	---	25
705	merbromin	0.067	5	0.432	---	---	20
706	napelline	0.121	4	0.431	---	---	25
707	NU-1025	0	2	-0.431	---	---	0
708	tetryzoline	0.149	3	0.431	---	---	33
709	oxolamine	0.146	4	0.431	---	---	25
710	monocrotaline	0	4	0.43	---	---	0
711	L-methionine sulfoximine	0.082	4	0.43	---	---	25
712	tranylcypromine	0.127	5	0.43	---	---	20
713	ethoxyquin	-0.122	5	-0.429	---	---	20
714	AR-A014418	0.196	3	0.428	---	---	33
715	amoxapine	-0.031	5	0.427	---	---	20
716	sulfaphenazole	0.097	4	0.426	---	---	25
717	digitoxigenin	0.136	4	0.426	---	---	25
718	bendroflumethiazide	0.209	6	0.426	---	---	33
719	cyproheptadine	-0.237	5	-0.426	---	---	40
720	mevalolactone	0.021	3	0.424	---	---	33
721	glimepiride	-0.045	4	0.424	---	---	25
722	benfotiamine	-0.298	5	-0.423	---	---	40
723	drofenine	0	4	0.423	---	---	0
724	nitrofurantoin	0.093	5	0.422	---	---	40
725	SC-560	-0.202	3	-0.421	---	---	33
726	practolol	-0.065	4	0.421	---	---	25
727	benzylpenicillin	0	4	0.421	---	---	0
728	riluzole	0.247	5	0.421	---	---	40
729	etamsylate	-0.046	4	0.42	---	---	25
730	procaine	0	5	0.42	---	---	0
731	dosulepin	0.151	4	0.419	---	---	25
732	pentoxyverine	0.13	4	0.419	---	---	25
733	articaine	0.212	3	0.419	---	---	33
734	ramipril	0.094	4	0.418	---	---	25
735	digoxigenin	0.174	5	0.418	---	---	20
736	idoxuridine	0.207	5	0.417	---	---	40
737	brompheniramine	0.141	4	0.417	---	---	25
738	NS-398	-0.139	3	-0.416	---	---	33
739	6-benzylaminopurine	-0.311	5	-0.415	---	---	40
740	midecamycin	-0.155	5	-0.415	---	---	40
741	7-aminocephalosporanic acid	-0.148	4	0.414	---	---	0
742	sulfapyridine	-0.006	4	-0.414	---	---	25
743	16,16-dimethylprostaglandin E2	-0.195	3	-0.413	---	---	33
744	doxepin	-0.064	3	0.413	---	---	33
745	5194442	-0.139	4	-0.413	---	---	25
746	acemetacin	0	4	0.413	---	---	0
747	trioxysalen	0.031	4	0.412	---	---	25
748	pyrimethamine	0.174	5	0.412	---	---	40
749	tranexamic acid	0.097	5	0.412	---	---	20
750	fluvoxamine	-0.031	4	0.412	---	---	25
751	protriptyline	-0.04	4	0.412	---	---	25
752	sulfaguanidine	-0.211	5	-0.411	---	---	40
753	fluoxetine	0	4	0.411	---	---	0
754	methapyrilene	-0.152	4	-0.411	---	---	25
755	tridihexethyl	-0.179	4	-0.411	---	---	25
756	suxibuzone	0.116	4	0.41	---	---	25
757	spironolactone	0.129	5	0.41	---	---	20
758	tolfenamic acid	0.13	4	0.409	---	---	25
759	hydrocortisone	0.136	3	0.409	---	---	33
760	etidronic acid	0	4	0.408	---	---	0
761	tiaprofenic acid	-0.174	4	-0.408	---	---	25
762	nicotinic acid	-0.169	4	-0.408	---	---	25
763	flunisolide	0.082	6	0.408	---	---	33
764	lidoflazine	0.195	3	0.407	---	---	33
765	carmustine	-0.262	3	0.407	---	---	0
766	natamycin	0	4	-0.405	---	---	0
767	isocarboxazid	-0.063	5	0.405	---	---	20
768	dicloxacillin	0.023	4	0.405	---	---	25
769	Prestwick-675	-0.165	4	0.404	---	---	0
770	furazolidone	0	4	0.404	---	---	0
771	methoxamine	-0.099	4	-0.404	---	---	25
772	CP-690334-01	0.068	8	-0.404	---	---	0
773	scopolamine N-oxide	-0.254	5	-0.403	---	---	40
774	minoxidil	-0.117	5	-0.403	---	---	40
775	geldanamycin	-0.176	15	-0.403	---	---	40
776	isometheptene	0.163	4	0.401	---	---	25
777	yohimbine	-0.165	5	-0.4	---	---	40
778	midodrine	0.15	5	0.399	---	---	40
779	colecalciferol	-0.19	4	0.398	---	---	0
780	emetine	0	4	0.398	---	---	0
781	diphemanil metilsulfate	-0.233	5	-0.398	---	---	40
782	buflomedil	-0.113	4	-0.397	---	---	25
783	chlormezanone	0	4	0.397	---	---	0
784	valinomycin	0.076	4	-0.397	---	---	25
785	cyclic adenosine monophosphate	-0.157	4	-0.397	---	---	25
786	PNU-0293363	-0.014	3	0.396	---	---	33
787	mepenzolate bromide	-0.076	5	0.396	---	---	20
788	betaxolol	-0.158	4	0.396	---	---	0
789	cefamandole	0.126	4	0.396	---	---	25
790	pimethixene	-0.151	3	-0.395	---	---	33
791	tubocurarine chloride	-0.132	4	-0.395	---	---	25
792	prednisone	0.102	5	0.395	---	---	20
793	repaglinide	-0.148	4	-0.395	---	---	25
794	cetirizine	-0.135	4	0.395	---	---	0
795	BCB000039	0	3	0.394	---	---	0
796	pramocaine	-0.105	5	-0.394	---	---	40
797	iohexol	0.15	4	0.394	---	---	25
798	fipexide	0	3	0.394	---	---	0
799	0316684-0000	0.183	4	0.393	---	---	25
800	clotrimazole	-0.09	5	-0.393	---	---	20
801	propafenone	0	4	0.393	---	---	0
802	oxyphenbutazone	-0.044	4	0.392	---	---	25
803	Prestwick-682	0	4	0.391	---	---	0
804	AH-6809	0	2	0.39	---	---	0
805	dinoprost	0.113	4	0.39	---	---	25
806	flutamide	0	5	0.39	---	---	0
807	nomegestrol	0.232	3	0.39	---	---	33
808	chrysin	0.164	3	0.389	---	---	33
809	zardaverine	0.152	4	0.389	---	---	25
810	bupivacaine	0.129	4	0.389	---	---	25
811	ricinine	0.053	4	0.388	---	---	25
812	ceforanide	-0.03	4	0.387	---	---	25
813	parbendazole	0.074	4	0.387	---	---	25
814	alpha-yohimbine	0	3	-0.386	---	---	0
815	salbutamol	-0.13	5	-0.386	---	---	20
816	dilazep	-0.134	5	-0.386	---	---	40
817	meclocycline	0	4	-0.385	---	---	0
818	6-azathymine	0.065	4	0.385	---	---	25
819	xamoterol	0.042	3	0.384	---	---	33
820	meclofenamic acid	0.144	5	0.383	---	---	40
821	(-)-isoprenaline	-0.158	4	-0.383	---	---	25
822	thioproperazine	0.138	5	0.383	---	---	20
823	carbinoxamine	0	4	0.382	---	---	0
824	nicardipine	-0.171	4	-0.381	---	---	25
825	sulfabenzamide	0	4	-0.381	---	---	0
826	ursodeoxycholic acid	0	3	0.381	---	---	0
827	guanethidine	0	3	0.38	---	---	0
828	ketanserin	-0.202	4	-0.379	---	---	25
829	stachydrine	-0.03	4	0.379	---	---	25
830	(+/-)-catechin	-0.141	4	-0.378	---	---	25
831	thiamine	0.161	3	0.378	---	---	33
832	homosalate	0.2	4	0.378	---	---	25
833	dihydroergotamine	0.103	5	0.378	---	---	40
834	meptazinol	0.111	4	0.377	---	---	25
835	allantoin	-0.037	5	0.377	---	---	20
836	lobeline	0.1	4	0.377	---	---	25
837	acenocoumarol	0	5	0.377	---	---	0
838	pempidine	-0.231	5	-0.376	---	---	40
839	tobramycin	-0.149	4	0.376	---	---	0
840	serotonin	0.089	5	0.375	---	---	20
841	Prestwick-967	0.145	4	0.375	---	---	25
842	ergocalciferol	0.188	4	0.374	---	---	25
843	nalbuphine	0.103	5	0.374	---	---	20
844	azacyclonol	0.166	5	0.373	---	---	40
845	desipramine	0	4	0.373	---	---	0
846	naloxone	0.231	6	0.373	---	---	33
847	metaraminol	-0.193	4	-0.372	---	---	25
848	flunixin	-0.11	5	-0.371	---	---	20
849	STOCK1N-35215	-0.017	3	0.371	---	---	33
850	griseofulvin	-0.045	5	0.371	---	---	20
851	procainamide	-0.047	4	0.371	---	---	25
852	Chicago Sky Blue 6B	-0.124	4	-0.371	---	---	25
853	benzthiazide	0.035	4	0.371	---	---	25
854	nifuroxazide	-0.047	4	0.37	---	---	25
855	azapropazone	0.263	3	0.37	---	---	33
856	phenelzine	-0.162	6	-0.37	---	---	33
857	isocorydine	0.17	4	0.369	---	---	25
858	alprostadil	-0.136	7	-0.369	---	---	42
859	retrorsine	-0.132	4	0.368	---	---	0
860	diprophylline	-0.093	5	-0.368	---	---	20
861	sulpiride	-0.053	5	0.368	---	---	20
862	adiphenine	0.278	5	0.367	---	---	40
863	pentoxifylline	0.227	5	0.367	---	---	40
864	nadide	0	4	-0.366	---	---	0
865	atropine oxide	-0.261	5	-0.365	---	---	40
866	probucol	0.095	6	0.365	---	---	33
867	flumetasone	-0.18	6	-0.364	---	---	33
868	hyoscyamine	-0.005	5	0.364	---	---	20
869	thiamazole	-0.215	6	-0.364	---	---	33
870	naringin	0	4	0.364	---	---	0
871	arecoline	0.159	4	0.363	---	---	25
872	diphenhydramine	0.137	5	0.363	---	---	20
873	etiocholanolone	0	6	0.362	---	---	0
874	neostigmine bromide	-0.152	4	-0.36	---	---	25
875	esculin	0.141	4	0.36	---	---	25
876	selegiline	0	4	0.36	---	---	0
877	verteporfin	0	3	-0.36	---	---	0
878	kawain	-0.098	5	0.359	---	---	20
879	LY-294002	-0.185	61	-0.359	---	---	39
880	cimetidine	0.037	5	0.358	---	---	20
881	azaperone	-0.213	4	-0.358	---	---	25
882	pindolol	-0.211	5	-0.358	---	---	40
883	minocycline	-0.145	5	-0.357	---	---	40
884	aminohippuric acid	-0.212	4	-0.357	---	---	25
885	sulfamethoxypyridazine	-0.265	5	-0.357	---	---	40
886	cefotiam	-0.02	4	0.357	---	---	25
887	ticlopidine	-0.151	5	0.357	---	---	0
888	flucloxacillin	0	4	0.356	---	---	0
889	rifabutin	0.015	3	0.356	---	---	33
890	proglumide	-0.196	5	-0.356	---	---	40
891	etomidate	-0.034	3	-0.356	---	---	33
892	nicergoline	0.113	5	0.355	---	---	40
893	furosemide	0.089	4	0.355	---	---	25
894	vidarabine	0	4	0.355	---	---	0
895	pheniramine	0.003	5	-0.355	---	---	20
896	gibberellic acid	0.127	4	0.354	---	---	25
897	naftidrofuryl	-0.136	4	-0.354	---	---	25
898	thiostrepton	-0.127	4	-0.353	---	---	25
899	ampyrone	-0.02	5	0.353	---	---	40
900	LM-1685	0.074	3	-0.351	---	---	33
901	iopromide	0.016	4	-0.351	---	---	25
902	piretanide	0.099	4	0.351	---	---	25
903	Prestwick-689	0.117	4	0.351	---	---	25
904	prilocaine	0.087	6	0.35	---	---	16
905	diclofenamide	0.128	4	0.35	---	---	25
906	metronidazole	0	5	0.35	---	---	0
907	thiocolchicoside	-0.169	4	0.349	---	---	0
908	STOCK1N-28457	0.011	3	-0.348	---	---	33
909	norfloxacin	0.087	5	0.348	---	---	40
910	metoprolol	0.188	4	0.348	---	---	25
911	phenformin	-0.128	7	-0.348	---	---	42
912	homatropine	-0.07	5	-0.347	---	---	20
913	15(S)-15-methylprostaglandin E2	0.114	4	0.347	---	---	25
914	fenbufen	0.119	6	0.347	---	---	33
915	mometasone	0	4	0.346	---	---	0
916	pirinixic acid	0.001	5	0.345	---	---	40
917	spectinomycin	0	4	0.345	---	---	0
918	succinylsulfathiazole	0	4	-0.344	---	---	0
919	metrizamide	-0.057	4	0.344	---	---	25
920	pioglitazone	0.097	11	0.344	---	---	27
921	meprylcaine	-0.093	4	-0.344	---	---	25
922	mestranol	-0.127	4	-0.343	---	---	25
923	carbarsone	0.03	4	-0.343	---	---	25
924	aztreonam	0.03	5	0.342	---	---	20
925	AG-028671	-0.162	3	-0.341	---	---	33
926	cefalonium	-0.31	3	0.341	---	---	0
927	pyrazinamide	-0.113	4	0.34	---	---	0
928	apomorphine	-0.102	5	-0.34	---	---	40
929	mesoridazine	-0.128	4	-0.34	---	---	25
930	harmaline	-0.096	4	-0.34	---	---	25
931	hecogenin	0.031	4	0.34	---	---	25
932	benserazide	0.171	5	0.339	---	---	40
933	penbutolol	0.129	3	0.339	---	---	33
934	clobetasol	0.231	3	0.339	---	---	33
935	heliotrine	-0.079	6	-0.339	---	---	33
936	timolol	0.205	4	0.338	---	---	25
937	hydroxyachillin	0.135	4	0.337	---	---	25
938	AG-013608	-0.225	8	-0.336	---	---	37
939	fluocinonide	-0.021	5	0.336	---	---	20
940	BAS-012416453	-0.269	3	-0.336	---	---	33
941	felodipine	-0.189	7	-0.335	---	---	42
942	paracetamol	0.106	4	0.335	---	---	25
943	debrisoquine	-0.239	4	-0.335	---	---	25
944	loracarbef	-0.007	4	-0.335	---	---	25
945	sulfametoxydiazine	0.051	4	0.334	---	---	25
946	lorglumide	-0.238	5	-0.334	---	---	40
947	flurbiprofen	-0.121	5	-0.334	---	---	40
948	tetracaine	0	3	0.333	---	---	0
949	sulfadimidine	-0.103	6	-0.333	---	---	16
950	tetraethylenepentamine	-0.108	6	-0.333	---	---	33
951	pentetic acid	0.082	5	-0.332	---	---	20
952	piroxicam	0.024	4	0.332	---	---	25
953	meticrane	-0.107	5	0.332	---	---	0
954	helveticoside	0.103	6	0.332	---	---	33
955	diflorasone	0.181	4	0.331	---	---	25
956	calcium pantothenate	-0.129	4	-0.331	---	---	25
957	glibenclamide	-0.056	4	0.331	---	---	25
958	hydroxyzine	0.038	5	0.331	---	---	40
959	mesalazine	-0.19	5	-0.331	---	---	40
960	ketoprofen	0.063	6	-0.33	---	---	0
961	aminophenazone	-0.171	5	-0.33	---	---	40
962	trapidil	0.137	3	0.33	---	---	33
963	isoflupredone	0.095	3	0.329	---	---	33
964	hexylcaine	0.114	4	0.329	---	---	25
965	levamisole	-0.111	4	-0.329	---	---	25
966	cefadroxil	-0.095	4	0.329	---	---	25
967	meglumine	0	4	-0.328	---	---	0
968	naltrexone	-0.202	5	-0.328	---	---	40
969	guanadrel	-0.171	5	-0.327	---	---	20
970	lymecycline	-0.153	4	-0.327	---	---	25
971	dicycloverine	-0.181	5	-0.327	---	---	40
972	meropenem	-0.229	4	-0.327	---	---	25
973	disulfiram	-0.107	5	-0.327	---	---	40
974	moxonidine	-0.288	3	-0.326	---	---	33
975	biotin	-0.153	3	-0.326	---	---	33
976	etofenamate	-0.002	4	0.326	---	---	25
977	haloperidol	0.147	32	0.326	---	---	43
978	talampicillin	-0.145	4	-0.325	---	---	25
979	CAY-10397	0.192	3	0.325	---	---	33
980	josamycin	0.041	5	-0.325	---	---	20
981	lansoprazole	-0.083	4	-0.325	---	---	25
982	enilconazole	-0.195	4	-0.325	---	---	25
983	betahistine	-0.016	4	0.324	---	---	25
984	equilin	0.261	5	0.324	---	---	40
985	prednicarbate	-0.178	3	0.324	---	---	0
986	chlortetracycline	-0.173	5	-0.323	---	---	40
987	ioversol	-0.144	4	-0.323	---	---	25
988	wortmannin	-0.167	18	-0.322	---	---	44
989	propofol	0.002	4	0.322	---	---	25
990	phenylpropanolamine	-0.101	4	-0.322	---	---	25
991	yohimbic acid	-0.126	3	-0.321	---	---	33
992	sulconazole	-0.075	4	0.321	---	---	25
993	tomatidine	0.054	4	0.32	---	---	25
994	laudanosine	0.145	4	0.32	---	---	25
995	SR-95531	-0.082	4	-0.319	---	---	25
996	sulindac	0.177	7	0.319	---	---	28
997	cephaeline	-0.083	5	-0.319	---	---	20
998	phthalylsulfathiazole	0.076	5	0.318	---	---	40
999	N-acetyl-L-leucine	0.145	4	0.318	---	---	25
1000	clofazimine	-0.069	5	-0.318	---	---	40
1001	chlorphenesin	-0.098	4	-0.318	---	---	25
1002	fusidic acid	-0.101	4	0.317	---	---	0
1003	testosterone	0.134	5	0.316	---	---	40
1004	lisuride	-0.023	5	-0.316	---	---	20
1005	valdecoxib	-0.167	3	-0.316	---	---	33
1006	tropicamide	0.108	6	0.315	---	---	33
1007	deferoxamine	-0.077	8	-0.315	---	---	12
1008	rescinnamine	0.134	3	0.314	---	---	33
1009	tetracycline	-0.026	5	-0.313	---	---	40
1010	R-atenolol	-0.063	4	0.313	---	---	25
1011	pheneticillin	0.039	4	-0.313	---	---	25
1012	octopamine	-0.025	4	-0.312	---	---	25
1013	sulfamerazine	-0.117	5	-0.311	---	---	40
1014	3-hydroxy-DL-kynurenine	0.166	6	0.31	---	---	33
1015	dexpanthenol	0.13	4	0.31	---	---	25
1016	mitoxantrone	-0.03	3	0.31	---	---	33
1017	chlorhexidine	0.115	5	0.309	---	---	20
1018	biperiden	0.093	5	-0.309	---	---	0
1019	meclofenoxate	0.035	6	0.309	---	---	33
1020	miconazole	0	5	0.309	---	---	0
1021	quinidine	0.041	3	0.308	---	---	33
1022	foliosidine	-0.009	6	-0.308	---	---	16
1023	demeclocycline	0.022	6	0.307	---	---	33
1024	mimosine	0.182	3	0.307	---	---	33
1025	methoxsalen	-0.052	3	-0.306	---	---	33
1026	streptozocin	0.122	4	0.306	---	---	25
1027	loperamide	0.126	6	0.306	---	---	33
1028	halcinonide	-0.237	5	-0.306	---	---	40
1029	amiodarone	0.107	5	0.306	---	---	20
1030	tiletamine	0.028	4	-0.305	---	---	25
1031	nabumetone	-0.135	4	-0.305	---	---	25
1032	monensin	0.127	6	0.304	---	---	33
1033	mefenamic acid	-0.122	5	-0.304	---	---	40
1034	betulinic acid	-0.014	4	0.304	---	---	25
1035	protoveratrine A	0.012	4	0.303	---	---	25
1036	cotinine	-0.129	6	-0.303	---	---	33
1037	alclometasone	0	4	0.302	---	---	0
1038	solasodine	-0.261	6	-0.302	---	---	33
1039	nomifensine	-0.211	5	-0.302	---	---	40
1040	zalcitabine	-0.155	4	0.301	---	---	0
1041	iopamidol	-0.113	4	-0.301	---	---	25
1042	perphenazine	0.122	5	0.301	---	---	40
1043	pyrantel	-0.165	5	-0.301	---	---	40
1044	hesperetin	-0.113	5	-0.3	---	---	40
1045	amrinone	0.006	4	0.3	---	---	25
1046	terazosin	0.212	4	0.3	---	---	25
1047	methocarbamol	-0.242	3	-0.299	---	---	33
1048	skimmianine	0.155	4	0.298	---	---	25
1049	dantrolene	-0.041	6	0.298	---	---	33
1050	diperodon	0.023	3	0.297	---	---	33
1051	benfluorex	-0.171	4	-0.297	---	---	25
1052	flucytosine	0.131	4	0.297	---	---	25
1053	profenamine	0.144	4	0.296	---	---	25
1054	trimethoprim	0.195	5	0.296	---	---	40
1055	PF-00539745-00	0.075	3	0.295	---	---	33
1056	bezafibrate	-0.02	4	0.295	---	---	25
1057	mephentermine	0.011	5	0.295	---	---	40
1058	budesonide	-0.173	4	-0.295	---	---	25
1059	naphazoline	-0.021	5	0.295	---	---	40
1060	dexibuprofen	-0.168	4	-0.295	---	---	25
1061	papaverine	0.115	4	0.295	---	---	25
1062	proadifen	0.012	4	0.294	---	---	25
1063	dimenhydrinate	-0.129	4	-0.294	---	---	25
1064	seneciphylline	-0.155	4	-0.294	---	---	25
1065	harmalol	0.003	3	-0.293	---	---	33
1066	ethotoin	-0.189	6	-0.293	---	---	33
1067	dorzolamide	-0.222	4	-0.293	---	---	25
1068	tyloxapol	-0.121	4	-0.293	---	---	25
1069	trimethylcolchicinic acid	0.13	4	0.292	---	---	25
1070	syrosingopine	-0.192	4	-0.292	---	---	25
1071	trifluoperazine	0.111	16	0.292	---	---	37
1072	dapsone	-0.009	5	-0.292	---	---	20
1073	beta-escin	-0.123	6	0.292	---	---	16
1074	tetrandrine	0.171	4	0.292	---	---	25
1075	cloxacillin	-0.151	4	-0.292	---	---	25
1076	ribostamycin	-0.112	4	-0.291	---	---	25
1077	isoxsuprine	-0.248	5	-0.291	---	---	40
1078	carbamazepine	-0.152	8	-0.291	---	---	37
1079	apramycin	-0.141	4	0.291	---	---	0
1080	gramine	-0.113	4	-0.291	---	---	25
1081	finasteride	0.01	6	-0.291	---	---	16
1082	cobalt chloride	0.197	3	0.291	---	---	33
1083	gossypol	0.1	6	0.291	---	---	33
1084	urapidil	-0.147	4	-0.289	---	---	25
1085	chlorcyclizine	-0.215	6	-0.289	---	---	33
1086	proxymetacaine	-0.189	4	0.289	---	---	0
1087	lynestrenol	-0.155	5	-0.289	---	---	40
1088	triamterene	0.094	5	0.289	---	---	20
1089	chloramphenicol	-0.021	4	0.288	---	---	25
1090	medrysone	0.06	6	0.288	---	---	33
1091	metolazone	0.052	5	0.288	---	---	20
1092	bephenium hydroxynaphthoate	-0.107	5	-0.287	---	---	20
1093	tribenoside	0.146	4	0.286	---	---	25
1094	sodium phenylbutyrate	0.083	7	0.285	---	---	42
1095	rolitetracycline	-0.167	4	-0.285	---	---	25
1096	etanidazole	-0.045	4	0.284	---	---	25
1097	troglitazone	0.035	16	0.284	---	---	25
1098	sulfadoxine	0.027	3	0.284	---	---	33
1099	piperacillin	-0.078	5	-0.283	---	---	40
1100	3-acetamidocoumarin	0.065	4	0.282	---	---	25
1101	atracurium besilate	0.082	3	0.282	---	---	33
1102	velnacrine	-0.155	4	-0.281	---	---	25
1103	hydrastinine	0.025	5	0.281	---	---	20
1104	quercetin	0.015	6	-0.281	---	---	16
1105	clemizole	-0.064	5	-0.281	---	---	40
1106	methyldopa	0.006	5	-0.28	---	---	20
1107	PHA-00851261E	0.049	8	0.279	---	---	12
1108	epirizole	-0.04	5	0.279	---	---	40
1109	3-acetylcoumarin	0.074	5	0.278	---	---	20
1110	famotidine	-0.102	5	-0.278	---	---	20
1111	ciclopirox	-0.094	4	0.278	---	---	0
1112	sulfinpyrazone	-0.143	4	-0.278	---	---	25
1113	myricetin	-0.022	4	-0.278	---	---	25
1114	trichlormethiazide	-0.173	4	-0.276	---	---	25
1115	chlorambucil	-0.012	4	0.275	---	---	25
1116	tolazamide	-0.219	3	-0.275	---	---	33
1117	mexiletine	0.031	6	0.275	---	---	33
1118	prednisolone	-0.121	5	-0.274	---	---	20
1119	acacetin	0.019	6	0.273	---	---	16
1120	famprofazone	-0.17	6	-0.273	---	---	33
1121	clomifene	0.01	4	0.273	---	---	25
1122	trazodone	-0.113	3	0.273	---	---	33
1123	loxapine	0.072	4	-0.273	---	---	25
1124	quinethazone	0.04	4	0.272	---	---	25
1125	acetazolamide	0.001	4	0.272	---	---	25
1126	chlorprothixene	-0.01	4	0.271	---	---	25
1127	iobenguane	-0.124	4	-0.271	---	---	25
1128	clenbuterol	-0.12	5	-0.271	---	---	40
1129	fluphenazine	0.053	18	0.271	---	---	44
1130	etacrynic acid	-0.17	3	-0.27	---	---	33
1131	erastin	-0.026	4	-0.27	---	---	25
1132	galantamine	-0.004	4	0.27	---	---	25
1133	prochlorperazine	0.072	16	0.27	---	---	31
1134	pipemidic acid	-0.008	3	0.269	---	---	33
1135	Prestwick-559	0.019	3	0.268	---	---	33
1136	triamcinolone	0.008	5	0.267	---	---	20
1137	BCB000040	-0.003	4	0.267	---	---	25
1138	rimexolone	-0.066	4	0.267	---	---	25
1139	sulfathiazole	-0.086	5	-0.267	---	---	20
1140	levcycloserine	-0.163	4	0.267	---	---	0
1141	metamizole sodium	-0.103	6	-0.267	---	---	33
1142	resveratrol	-0.091	9	-0.266	---	---	22
1143	theophylline	0.038	4	0.264	---	---	25
1144	oxolinic acid	-0.039	5	-0.263	---	---	20
1145	fluticasone	0.032	4	0.263	---	---	25
1146	sirolimus	-0.19	44	-0.263	---	---	43
1147	nifurtimox	-0.114	4	-0.262	---	---	25
1148	ramifenazone	0.015	4	-0.262	---	---	25
1149	salsolinol	-0.012	3	0.262	---	---	33
1150	crotamiton	0.026	4	0.261	---	---	25
1151	bicuculline	0.025	4	0.261	---	---	25
1152	oleandomycin	-0.098	5	-0.261	---	---	20
1153	(-)-atenolol	-0.111	4	0.26	---	---	25
1154	etofylline	-0.138	5	-0.26	---	---	40
1155	metergoline	0.028	4	0.259	---	---	25
1156	calcium folinate	0.01	5	-0.259	---	---	20
1157	clebopride	0.037	4	0.259	---	---	25
1158	labetalol	0.008	4	0.258	---	---	25
1159	convolamine	0.061	4	0.258	---	---	25
1160	phenacetin	-0.059	4	0.257	---	---	25
1161	betazole	0.031	5	0.257	---	---	40
1162	methylprednisolone	0.003	4	0.256	---	---	25
1163	ethosuximide	0.022	4	0.256	---	---	25
1164	eucatropine	-0.022	6	0.255	---	---	33
1165	N6-methyladenosine	0.024	4	0.254	---	---	25
1166	PNU-0230031	0.079	8	0.254	---	---	37
1167	meclozine	0.012	5	0.253	---	---	40
1168	0179445-0000	-0.034	8	0.253	---	---	37
1169	metampicillin	0.046	5	0.253	---	---	20
1170	methazolamide	-0.146	4	-0.253	---	---	25
1171	moxisylyte	0.086	5	0.253	---	---	40
1172	fendiline	-0.015	3	-0.252	---	---	33
1173	lysergol	-0.052	4	0.252	---	---	25
1174	clioquinol	0.024	5	0.251	---	---	20
1175	fenoprofen	-0.125	6	0.251	---	---	16
1176	mefloquine	-0.033	5	0.25	---	---	40
1177	bacampicillin	-0.082	4	-0.25	---	---	25
1178	phensuximide	0.038	4	0.249	---	---	25
1179	rofecoxib	-0.091	6	-0.249	---	---	33
1180	androsterone	0.048	4	0.248	---	---	25
1181	fludroxycortide	-0.255	5	-0.248	---	---	40
1182	conessine	-0.02	4	-0.247	---	---	25
1183	dacarbazine	0.016	4	0.247	---	---	25
1184	Prestwick-665	-0.148	5	-0.247	---	---	40
1185	nifenazone	0.047	5	0.247	---	---	40
1186	boldine	0.062	4	0.247	---	---	25
1187	proxyphylline	-0.055	4	0.247	---	---	25
1188	mecamylamine	-0.146	3	0.247	---	---	0
1189	telenzepine	-0.036	4	0.246	---	---	25
1190	tremorine	-0.222	4	-0.246	---	---	25
1191	kaempferol	0.033	4	0.246	---	---	25
1192	Prestwick-685	-0.189	5	-0.246	---	---	40
1193	tiabendazole	-0.11	4	0.246	---	---	0
1194	2,6-dimethylpiperidine	-0.145	5	-0.245	---	---	40
1195	Prestwick-664	0.03	6	0.245	---	---	16
1196	(+)-isoprenaline	-0.055	4	0.244	---	---	25
1197	cefalotin	-0.055	4	0.244	---	---	25
1198	Prestwick-864	0.007	4	0.244	---	---	25
1199	ciclacillin	-0.116	4	0.244	---	---	25
1200	lactobionic acid	-0.1	4	-0.243	---	---	25
1201	mianserin	-0.012	5	0.242	---	---	40
1202	gliquidone	-0.14	4	-0.241	---	---	25
1203	metyrapone	-0.202	4	-0.241	---	---	25
1204	nimodipine	-0.099	4	0.241	---	---	25
1205	pirenperone	0.049	5	0.241	---	---	40
1206	riboflavin	-0.065	4	0.239	---	---	25
1207	pirenzepine	0.023	5	0.239	---	---	20
1208	ticarcillin	-0.151	3	0.238	---	---	0
1209	SB-202190	-0.026	5	0.238	---	---	20
1210	carisoprodol	-0.058	4	-0.237	---	---	25
1211	PF-00562151-00	-0.103	8	-0.237	---	---	37
1212	hydroflumethiazide	-0.101	5	-0.236	---	---	40
1213	Prestwick-692	0.057	4	0.235	---	---	25
1214	ciclosporin	0.036	6	0.235	---	---	33
1215	ginkgolide A	-0.033	4	0.234	---	---	25
1216	terbutaline	-0.092	4	-0.234	---	---	25
1217	todralazine	-0.082	5	-0.234	---	---	40
1218	ivermectin	-0.139	5	-0.234	---	---	40
1219	aconitine	-0.001	4	0.234	---	---	25
1220	latamoxef	-0.008	3	0.233	---	---	33
1221	bromopride	0.051	6	0.232	---	---	16
1222	hydroquinine	0.043	4	0.231	---	---	25
1223	SC-58125	0.003	4	0.23	---	---	25
1224	triprolidine	0.033	4	0.229	---	---	25
1225	acetylsalicylic acid	0.032	13	0.228	---	---	30
1226	edrophonium chloride	-0.092	5	-0.227	---	---	40
1227	xylazine	-0.05	4	0.227	---	---	25
1228	clonidine	-0.007	4	0.226	---	---	25
1229	chloroquine	-0.065	4	-0.226	---	---	25
1230	cinnarizine	-0.037	4	0.226	---	---	25
1231	copper sulfate	0.022	4	0.226	---	---	25
1232	colchicine	-0.019	6	-0.225	---	---	16
1233	ozagrel	-0.054	4	-0.224	---	---	25
1234	fosfosal	0.003	4	0.221	---	---	25
1235	Trolox C	0	4	0.221	---	---	25
1236	monorden	-0.121	22	-0.22	---	---	36
1237	fulvestrant	0.086	40	0.22	---	---	32
1238	phentolamine	-0.015	7	-0.219	---	---	14
1239	sulfamethoxazole	-0.179	5	-0.219	---	---	40
1240	betamethasone	-0.007	3	-0.218	---	---	33
1241	thioperamide	0.03	5	-0.216	---	---	20
1242	tolnaftate	0.07	5	0.215	---	---	40
1243	propidium iodide	0.027	4	0.215	---	---	25
1244	indapamide	-0.111	6	-0.215	---	---	33
1245	gabexate	0.009	4	-0.215	---	---	25
1246	naringenin	0.006	4	0.214	---	---	25
1247	amoxicillin	0.002	4	0.214	---	---	25
1248	sulfadimethoxine	-0.085	5	-0.213	---	---	40
1249	chlorzoxazone	-0.072	4	-0.213	---	---	25
1250	PF-00539758-00	-0.065	3	-0.213	---	---	33
1251	flecainide	-0.05	6	0.213	---	---	33
1252	propranolol	0.013	4	0.212	---	---	25
1253	picrotoxinin	-0.072	4	-0.212	---	---	25
1254	pinacidil	-0.057	4	0.212	---	---	25
1255	nordihydroguaiaretic acid	0.03	15	0.211	---	---	40
1256	terguride	-0.044	8	0.211	---	---	25
1257	thalidomide	-0.042	7	-0.211	---	---	28
1258	tolbutamide	0.027	7	0.209	---	---	28
1259	cefixime	-0.007	4	0.209	---	---	25
1260	cloperastine	0.063	6	0.208	---	---	33
1261	nifedipine	-0.04	7	0.207	---	---	14
1262	adrenosterone	-0.049	4	0.205	---	---	25
1263	BCB000038	-0.04	4	-0.205	---	---	25
1264	levonorgestrel	-0.072	6	-0.203	---	---	33
1265	primaquine	-0.021	4	0.202	---	---	25
1266	zuclopenthixol	-0.036	4	-0.201	---	---	25
1267	tamoxifen	-0.154	7	-0.201	---	---	42
1268	novobiocin	0.011	9	0.2	---	---	33
1269	diphenylpyraline	0.059	6	0.199	---	---	33
1270	alpha-estradiol	-0.149	16	-0.199	---	---	37
1271	metformin	0.066	10	0.199	---	---	30
1272	raloxifene	0.053	7	0.197	---	---	28
1273	0317956-0000	-0.109	8	0.196	---	---	25
1274	metoclopramide	-0.146	6	-0.196	---	---	33
1275	aceclofenac	-0.057	4	0.196	---	---	25
1276	dicoumarol	0.074	6	-0.194	---	---	16
1277	megestrol	-0.017	4	0.194	---	---	25
1278	cefoxitin	-0.054	4	-0.192	---	---	25
1279	bromocriptine	-0.021	5	0.192	---	---	20
1280	altizide	0.008	4	0.192	---	---	25
1281	ethambutol	0.022	5	0.191	---	---	20
1282	nocodazole	-0.068	6	0.19	---	---	16
1283	PHA-00745360	0.038	8	0.19	---	---	25
1284	chlorpromazine	-0.059	19	-0.188	---	---	31
1285	canrenoic acid	-0.025	4	0.188	---	---	25
1286	CP-863187	-0.016	4	0.183	---	---	25
1287	hymecromone	-0.028	4	-0.183	---	---	25
1288	dizocilpine	-0.042	5	-0.179	---	---	20
1289	pargyline	0.013	4	0.179	---	---	25
1290	CP-320650-01	-0.058	8	-0.177	---	---	25
1291	hydrochlorothiazide	-0.047	5	-0.176	---	---	20
1292	oxybutynin	-0.026	4	0.175	---	---	25
1293	orlistat	-0.006	5	0.174	---	---	20
1294	PNU-0251126	-0.122	6	-0.171	---	---	33
1295	piribedil	0.006	4	0.171	---	---	25
1296	antimycin A	0.004	5	0.169	---	---	20
1297	ethisterone	0	6	0.166	---	---	16
1298	estradiol	0.003	37	0.165	---	---	29
1299	benzonatate	-0.045	5	0.165	---	---	20
1300	Prestwick-674	-0.087	6	-0.164	---	---	33
1301	clozapine	0.001	17	0.162	---	---	23
1302	quipazine	-0.01	4	0.162	---	---	25
1303	khellin	-0.026	5	0.16	---	---	20
1304	metanephrine	-0.079	5	-0.159	---	---	40
1305	genistein	-0.022	17	-0.156	---	---	29
1306	rosiglitazone	0.036	14	0.154	---	---	28
1307	15-delta prostaglandin J2	-0.129	15	-0.146	---	---	40
1308	hydralazine	0.012	6	0.142	---	---	16
1309	valproic acid	-0.044	57	0.096	---	---	19
