# Supplementary material for: Identification of a novel immune-related transcriptional regulatory network in sarcopenia
Source: BMC Geriatr. 2023 Jul 31;23:463. doi: 10.1186/s12877-023-04152-1 (PMC10391869; doi:10.1186/s12877-023-04152-1)
Supplement: Supplementary file 10 — Additional file 10. Clinical characterization of patients. [file 12877_2023_4152_MOESM10_ESM.xlsx]

## Sheet: patients information
Variables	Control												AVE	SD
	C1	C2	C3	C4	C5	C6	C7	C8	C9	C10	C11	C12
Age(year)	76	73	74	75	72	84	69	74	73	70	74	84	74.8333	4.70654
BMI(kg/m²)	24.5	23.7	21.6	20.5	22.8	20.6	20.7	22.4	23.4	21.6	20.6	20.3	21.8917	1.44062
Grip strength(kg)	30.2	37.6	32.5	36.4	39.6	30.1	35.2	32.5	35.4	39.5	29.4	32.2	34.2167	3.58934
Lean body mass(kg)	42.4	42.9	45.5	38.6	38.5	43.7	42.4	46.9	46.3	44.4	45.4	44.9	43.4917	2.72379
Fat Mass(kg)	14.5	15.6	13.6	16.4	14.4	15.7	14.8	17.2	14.4	16.7	16.6	15.8	15.475	1.12825
ALMi(kg/m²)	7.3	8	7.5	7.7	8.1	7.4	7.7	7.3	7.5	7.6	7.6	7.4	7.59167	0.253909
History of medicine use	Antihypertensive drugs	-	-	Antihyperlipidemic drugs	-	Antihypertensive drugs	-	-	-	Antihyperglycemic drugs	-	-	-	-
NRS2002 score	2	1	1	2	2	1	3	2	1	2	1	3	1.75	0.753778
Laboratory data
C-reaction protein(g/dL)	15.5	16.3	21.3	16.9	21.5	31.4	29.6	17.8	26.5	26.4	35.5	32.6	24.275	6.98936
Leukocyte(10^9 /L)	5.4	6.1	7.6	7.7	5.7	6.5	9.1	8.4	7	5.3	6.8	6.2	6.81667	1.19456
Hemoglobin(g/L)	134	123	126	154	147	126	127	136	151	144	142	134	137	10.5141
Platelets(g/mL)	165	341	135	111	244	119	162	146	218	206	256	247	195.833	68.494
Albumin(g/L)	38.4	47.1	41.3	42.5	39.7	40	41.3	42.7	44.2	39.5	42.3	43.1	41.8417	2.37543
Variables	Sarcopenia												AVE	SD
	S1	S2	S3	S4	S5	S6	S7	S8	S9	S10	S11	S12
Age(year)	77	82	69	78	75	75	78	81	76	70	73	71	75.4167	4.12219
BMI(kg/m²)	22.5	21.3	23.1	19.7	23.2	18.7	19.5	21.4	22.8	24.2	20.4	24.5	21.775	1.90364
Grip strength(kg)	24.5	17.6	25.7	24.3	22.3	23.1	22	20.1	19.5	23.5	25.3	27.5	22.95	2.8334
Lean body mass(kg)	38.2	34.6	38.3	39.3	39.6	38.3	39.7	41.3	39.4	37.7	39.5	39.5	38.7833	1.62359
Fat Mass(kg)	14.3	15.9	14.6	16.7	14.5	15.2	16.7	17.8	15.6	16.7	16.5	16.3	15.9	1.0804
ALMi(kg/m²)	6.4	5.8	6.6	6.4	6.2	6.3	5.8	6.3	6.2	6.7	5.9	6.4	6.25	0.290767
History of medicine use	Antihyperglycemic drugs	-	-	-	Antihyperlipidemic drugs	Antihypertensive drugs	-	-	Antihyperglycemic drugs	-	-	Antihypertensive drugs	-	-
NRS2002 score	4	2	1	2	1	2	2	1	2	2	3	3	2.08333	0.900337
Laboratory data													-	-
C-reaction protein(g/dL)	41.7	39.6	27.7	19.7	28.5	36.7	43.8	48.7	56.2	46.4	27.7	29.6	37.1917	10.7361
Leukocyte(10^9 /L)	9.4	11.5	12.2	7.7	9.6	9.2	7.1	5.4	10.1	7.8	8.3	9.5	8.98333	1.8756
Hemoglobin(g/L)	106	111	125	123	121	129	132	141	129	113	115	127	122.667	9.98484
Platelets(10^9 /L)	219	142	166	231	245	178	235	145	141	289	324	351	222.167	71.5311
Albumin(g/L)	37.5	40.5	37.2	39.1	36.5	38.2	35.6	40.1	39.5	41.2	39.7	41.2	38.8583	1.84857
Variables	p-value
	Control vs Sarcopenia
Age(year)	0.749813
BMI(kg/m²)	0.86723
Grip strength(kg)	3.01372e-08
Lean body mass(kg)	6.88085e-05
Fat Mass(kg)	0.35621
ALMi(kg/m²)	4.72394e-11
C-reaction protein(g/dL)	0.00244977
Leukocyte(10^9 /L)	0.00323969
Hemoglobin(g/L)	0.00243281
Platelets(10^9 /L)	0.367011
Albumin(g/L)	0.00252677
